# Supplementary material for: GCalignR: An R package for aligning gas-chromatography data for ecological and evolutionary studies
Source: PLoS One. 2018 Jun 7;13(6):e0198311. doi: 10.1371/journal.pone.0198311 (PMC5991698; doi:10.1371/journal.pone.0198311)
Supplement: S1 Dataset — This is a compressed zip archive that includes all the raw data that were used to produce the results shown in the manuscript and in S3 File. (ZIP) [file pone.0198311.s006.zip]

Archive with 7 entries (7 files):
- bbim.txt
- bbim_ms.txt
- beph.txt
- beph_ms.txt
- bfla.txt
- bfla_ms.txt
- earwig.txt
