# Supplementary material for: GCalignR: An R package for aligning gas-chromatography data for ecological and evolutionary studies
Source: PLoS One. 2018 Jun 7;13(6):e0198311. doi: 10.1371/journal.pone.0198311 (PMC5991698; doi:10.1371/journal.pone.0198311)
Supplement: S1 Dataset — This is a compressed zip archive that includes all the raw data that were used to produce the results shown in the manuscript and in S3 File. (ZIP) [file pone.0198311.s006.zip › bbim.txt]

BBIM01	BBIM02	BBIM03	BBIM04	BBIM05	BBIM06	BBIM07	BBIM08	BBIM09	BBIM10	BBIM11	BBIM12	BBIM13	BBIM14	BBIM15	BBIM16	BBIM17	BBIM18	BBIM19	BBIM20	BBIM21	BBIM22	BBIM23	BBIM24
RT	Area	RA
15.424	2893401.4	5.1041	15.13	708321.4	0.8255	15.132	484543.5	0.2836	15.118	2630.2	0.0022	15.397	1145877	1.1375	15.405	1579683.7	3.5033	15.125	315518.8	0.2024	15.112	4074.9	0.0065	15.433	3723234.8	3.7061	15.121	14023.4	0.0147	15.118	1924.6	0.0023	15.128	411496.3	0.3717	15.119	72243.3	0.0911	15.112	9018.4	0.0195	15.116	7162.6	0.0108	15.126	15673.4	0.0124	15.111	55415.9
15.62	1420044.4	2.505	15.447	5499978.7	6.4101	15.49	12569002.4	7.3565	15.437	4507382.3	3.7472	15.601	596448.1	0.5921	15.602	568879.9	1.2616	15.459	7507707.5	4.8152	15.418	2389874.7	3.83	15.629	1936542.9	1.9276	15.447	5385822.4	5.6503	15.438	4431621.1	5.2696	15.447	5114271.4	4.6192	15.43	3231840.9	4.0741	15.409	1487566	3.2096	15.425	2641252.8	3.9814	15.462	6974617.8	5.5173	15.404	1024944.6
15.751	7938.5	0.014	15.625	1679543.8	1.9575	15.673	5560757.8	3.2546	15.63	2139965.3	1.779	15.747	8446.3	0.0084	15.747	2111.3	0.0047	15.652	3910230.1	2.5079	15.612	1020157.6	1.6349	15.755	3020.5	0.003	15.619	1181920.3	1.24	15.623	1467266.4	1.7447	15.625	1446395	1.3064	15.629	1867868.9	2.3547	15.614	947803.1	2.045	15.621	1241513.3	1.8715	15.65	3255254.3	2.5751	15.602	234470.6
16.073	994915	1.7551	15.756	3184.6	0.0037	15.767	11450.5	0.0067	15.753	9202	0.0076	16.111	4421852.7	4.3894	16.086	2050800.6	4.5481	15.759	25766.3	0.0165	15.75	10706.4	0.0172	16.139	7246843.3	7.2135	15.753	13749.2	0.0144	15.754	2830.3	0.0034	15.758	6834.7	0.0062	15.756	5147.7	0.0065	15.752	2872.8	0.0062	15.755	4158.8	0.0063	15.762	19069.2	0.0151	15.755	3617.5
16.274	785365.7	1.3854	16.077	1259192.8	1.4676	16.091	2392981.3	1.4006	16.131	6356750.9	5.2846	16.305	3062038.4	3.0395	16.275	1058537.9	2.3476	16.13	6177014.3	3.9617	16.075	1115364.5	1.7875	16.313	3095085.1	3.0808	16.127	5668103.5	5.9465	16.152	9215407.1	10.958	16.133	6594124.5	5.9558	16.102	2768597.3	3.4901	16.079	1189686.5	2.5669	16.101	2685963.3	4.0488	16.092	1986315.1	1.5713	16.147	8062069.5
17.435	19305151.5	34.0552	16.283	666798.7	0.7771	16.292	1680392.5	0.9835	16.323	4364696.7	3.6285	16.579	13325.6	0.0132	16.573	8380.1	0.0186	16.334	5797940.4	3.7186	16.274	724404.1	1.1609	16.585	5636.5	0.0056	16.294	1642768.2	1.7234	16.319	3271402.8	3.89	16.302	2207262.1	1.9936	16.296	1926926.8	2.4291	16.28	1079635.9	2.3294	16.289	1386272.7	2.0897	16.29	1344928.9	1.0639	16.306	2041880
17.529	4636588.7	8.1792	16.612	586089.6	0.6831	16.608	406625.8	0.238	16.584	20420.3	0.017	16.683	1378	0.0014	16.678	1414.3	0.0031	16.605	238052.1	0.1527	16.576	12005.9	0.0192	17.515	44279691.4	44.0759	16.587	23068.3	0.0242	16.585	10322.7	0.0123	16.612	359536.7	0.3247	16.604	63725.8	0.0803	16.581	13865.9	0.0299	16.584	14254.7	0.0215	16.595	25729.4	0.0204	16.604	46838.5
18.066	2342295.3	4.1319	16.842	4648.7	0.0054	16.688	1973	0.0012	16.916	1688.5	0.0014	17.232	5378.4	0.0053	16.908	1839.4	0.0041	16.963	2816.2	0.0018	16.682	1684	0.0027	17.58	3733157	3.716	16.814	1947.8	0.002	16.815	2249.5	0.0027	17	28864.4	0.0261	16.968	13857.6	0.0175	16.683	1156.4	0.0025	16.688	1081.7	0.0016	16.921	1284.1	0.001	16.956	18158
18.366	48322.2	0.0852	16.972	47718.1	0.0556	16.966	3834.6	0.0022	17.235	8077.6	0.0067	17.483	34836194.1	34.5802	17.417	16438408.3	36.456	17.531	49459647.9	31.7219	16.918	2741.1	0.0044	18.158	12851635.1	12.7925	16.97	21589.9	0.0227	16.986	38281.9	0.0455	17.155	9167.8	0.0083	17.212	10643.1	0.0134	16.915	8149.4	0.0176	16.951	8787.4	0.0132	17.155	1788.6	0.0014	17.18	24443.6
18.765	236360.7	0.417	17.22	56741.3	0.0661	17.594	76927871.7	45.0249	17.486	34571242	28.7404	17.545	2233884.4	2.2175	17.498	2008552.2	4.4544	17.616	9449964.6	6.0609	17.45	23667967.8	37.9304	18.383	134568.3	0.1339	17.229	5091.9	0.0053	17.22	22240.7	0.0264	17.501	37420033.4	33.7974	17.472	28841428.8	36.3579	17.153	8105.3	0.0175	17.197	4107.5	0.0062	17.539	50573944.1	40.007	17.445	21468859.8
18.973	23184	0.0409	17.474	28440262.2	33.1465	17.683	15606441.4	9.1343	17.56	4018981.4	3.3411	18.16	15037729.7	14.9272	18.078	3877915.9	8.6002	18.171	15293138.1	9.8086	17.534	3944683	6.3218	18.753	101500.6	0.101	17.482	32131012.8	33.7089	17.473	30289847	36.0176	17.577	4943673.6	4.4651	17.551	3924594.5	4.9474	17.428	17526506.4	37.8151	17.463	25862955	38.9857	17.626	10017247.8	7.9242	17.512	1239367.9
19.126	855108.4	1.5085	17.573	8950966.2	10.4322	18.141	7113888.6	4.1637	18.135	9761859	8.1154	18.379	49343.9	0.049	18.363	58934	0.1307	18.387	61839.2	0.0397	18.076	3107523.6	4.9801	18.982	45682.1	0.0455	17.564	5387861.9	5.6524	17.546	3022603.1	3.5942	18.145	10663001.3	9.6307	18.108	5787169.3	7.2954	17.51	2432360.8	5.248	17.544	3814590.9	5.7501	18.116	5072451.2	4.0126	18.137	10476591.9
19.265	6201.5	0.0109	18.092	4249309.8	4.9525	18.391	312060.4	0.1826	18.379	252676.1	0.2101	18.762	41627.7	0.0413	18.777	5257.7	0.0117	18.791	198427.8	0.1273	18.367	49140.2	0.0788	19.13	764847.2	0.7613	18.134	9379580.8	9.8402	18.124	8193800.6	9.7432	18.386	145489.6	0.1314	18.374	105997.9	0.1336	18.071	2696289.1	5.8175	18.107	5670746	8.5481	18.38	47130.4	0.0373	18.377	93329.9
19.4	15671.9	0.0276	18.377	121204.4	0.1413	18.801	553770.9	0.3241	18.778	91816.2	0.0763	18.916	3769.5	0.0037	18.91	1931.3	0.0043	18.926	4093.1	0.0026	18.743	18599.1	0.0298	19.27	44064	0.0439	18.376	82033.5	0.0861	18.374	148768	0.1769	18.769	154588.4	0.1396	18.76	99712.1	0.1257	18.367	30392.3	0.0656	18.374	36068.3	0.0544	18.781	96937.8	0.0767	18.762	131711.9
19.76	5154	0.0091	18.765	234951.3	0.2738	18.93	26611	0.0156	18.918	7625.4	0.0063	18.98	32833.2	0.0326	18.97	11705.7	0.026	18.985	47764.2	0.0306	18.914	3007.6	0.0048	19.337	11458.4	0.0114	18.757	34348.1	0.036	18.756	143808.5	0.171	18.933	8155.7	0.0074	18.921	5511.8	0.0069	18.741	38622.6	0.0833	18.748	46883.7	0.0707	18.925	6427.4	0.0051	18.921	2884.4
19.823	5716	0.0101	18.983	170221.5	0.1984	18.987	181017.1	0.1059	18.981	26657.7	0.0222	19.142	1746276.1	1.7334	19.117	514266.7	1.1405	19.14	1395287.3	0.8949	18.975	25747.2	0.0413	19.404	14502.6	0.0144	18.921	5478.8	0.0057	18.978	35222.7	0.0419	18.989	100139.8	0.0904	18.98	31360.5	0.0395	18.914	2035.1	0.0044	18.92	2772.3	0.0042	18.986	57154	0.0452	18.978	42628
19.99	8363.4	0.0148	19.129	722418.8	0.842	19.152	2129433.3	1.2463	19.124	646453.3	0.5374	19.221	99892.9	0.0992	19.263	16265.4	0.0361	19.199	187320.1	0.1201	19.128	1013541.3	1.6243	19.518	13643.9	0.0136	18.98	20471	0.0215	19.12	407107.5	0.4841	19.135	792816.9	0.7161	19.124	497374.1	0.627	18.975	23854.1	0.0515	18.982	30641.7	0.0462	19.145	1536919.7	1.2158	19.125	495016.9
20.192	18642967.8	32.8871	19.207	442450.8	0.5157	19.202	266997.7	0.1563	19.268	142141.9	0.1182	19.259	105068.3	0.1043	19.509	2175.4	0.0048	19.268	109877.1	0.0705	19.264	65217.5	0.1045	19.752	7100.4	0.0071	19.13	871307.8	0.9141	19.266	36467.5	0.0434	19.207	242161.1	0.2187	19.199	46074.4	0.0581	19.122	541401.6	1.1681	19.129	738997.4	1.114	19.268	105910.1	0.0838	19.199	30336.2
20.756	2448	0.0043	19.273	66176.7	0.0771	19.274	129911.3	0.076	19.401	20896.9	0.0174	19.401	23213.3	0.023	19.747	3913.4	0.0087	19.372	20596.2	0.0132	19.399	16989.6	0.0272	19.826	3462.7	0.0034	19.268	99372.2	0.1043	19.339	7186.7	0.0085	19.28	66330.7	0.0599	19.272	51780.1	0.0653	19.195	1347.1	0.0029	19.268	7451.5	0.0112	19.376	16168.5	0.0128	19.269	85203.4
20.96	32554.4	0.0574	19.374	40473.8	0.0472	19.378	75461.1	0.0442	19.519	17684	0.0147	19.516	5134.7	0.0051	19.818	2010	0.0045	19.406	30704.3	0.0197	19.513	4802.9	0.0077	19.923	18750.7	0.0187	19.366	10106.5	0.0106	19.364	5629.8	0.0067	19.379	14441.2	0.013	19.369	5365.2	0.0068	19.267	5098.2	0.011	19.37	7792.1	0.0117	19.409	23349.3	0.0185	19.371	27172.3
21.03	8998.1	0.0159	19.521	7204.3	0.0084	19.522	19107	0.0112	19.767	11007.1	0.0092	19.758	3220.4	0.0032	19.917	10427.4	0.0231	19.521	10454.5	0.0067	19.757	5133.9	0.0082	20.176	16175054.7	16.1006	19.404	19516.2	0.0205	19.397	10806.2	0.0128	19.406	22240.6	0.0201	19.404	21980.5	0.0277	19.398	2422	0.0052	19.404	10407.3	0.0157	19.523	8364.5	0.0066	19.76	8129.9
21.567	224723.8	0.3964	19.761	9659.6	0.0113	19.76	14529.5	0.0085	19.823	16841	0.014	19.825	2350	0.0023	19.979	3889.2	0.0086	19.769	7271.8	0.0047	19.824	4858	0.0078	20.514	1572.4	0.0016	19.518	7074.5	0.0074	19.516	9179.5	0.0109	19.527	9442.2	0.0085	19.52	13351	0.0168	19.754	6038.6	0.013	19.517	3062.2	0.0046	19.767	12465.3	0.0099	19.828	4982.4
21.621	23214.2	0.041	19.828	9066.1	0.0106	19.829	12031.8	0.007	19.923	69898	0.0581	19.922	2621.9	0.0026	20.162	13372839.1	29.6574	19.822	8752	0.0056	19.922	3236.6	0.0052	20.625	1012.9	0.001	19.76	7152.1	0.0075	19.756	5776	0.0069	19.771	8870.5	0.008	19.765	9727.4	0.0123	19.823	3574.9	0.0077	19.76	5725.1	0.0086	19.828	6875.3	0.0054	19.924	10310.2
21.775	879746.9	1.5519	19.928	3562.3	0.0042	19.924	13485.5	0.0079	20.274	44783926	37.2306	19.987	7410.5	0.0074	20.548	2044.8	0.0045	20.277	44176501.2	28.3335	19.984	5770	0.0092	20.668	4083.3	0.0041	19.829	5548.6	0.0058	19.826	4321	0.0051	19.828	10500.8	0.0095	19.829	6755.9	0.0085	19.923	4513.8	0.0097	19.827	5007	0.0075	20.265	37741355.7	29.8557	19.992	13296.1
22.34	4173.2	0.0074	20.208	23845285.5	27.7912	19.987	14721.2	0.0086	20.537	1207.7	0.001	20.234	30328684.9	30.1058	20.655	1145.2	0.0025	20.346	157075.2	0.1007	20.197	19945514.5	31.9648	20.757	3991.9	0.004	19.925	5050	0.0053	19.922	7930.9	0.0094	19.935	4935.1	0.0045	19.926	23046.4	0.0291	19.986	6650.2	0.0143	19.925	4642.6	0.007	20.345	1619.3	0.0013	20.206	22005698.5
22.47	18929.1	0.0334	20.343	414262.2	0.4828	20.235	31900689.6	18.6711	20.677	2670.6	0.0022	20.523	1598	0.0016	20.751	1891.7	0.0042	20.536	3216.3	0.0021	20.335	1751.3	0.0028	20.804	1951.1	0.0019	20.225	27468243.8	28.8172	20.189	18890080.1	22.4622	20.243	32282607.5	29.1574	20.216	24755329.7	31.2069	20.175	14262644	30.773	19.994	11569.8	0.0174	20.536	1947.4	0.0015	20.338	24694.3
22.521	12607.6	0.0222	20.517	1416.8	0.0017	20.344	257050	0.1504	20.767	8084.6	0.0067	20.563	1633.3	0.0016	20.8	1296.9	0.0029	20.646	3637.9	0.0023	20.555	2094.7	0.0034	20.911	3184	0.0032	20.339	7743.6	0.0081	20.664	1153	0.0014	20.347	228649.3	0.2065	20.34	41626.2	0.0525	20.336	4535.9	0.0098	20.19	17234062.6	25.9786	20.647	2668.1	0.0021	20.665	2729
22.598	174703.4	0.3082	20.666	8388.1	0.0098	20.528	4150.6	0.0024	20.816	2014.7	0.0017	20.632	1625.1	0.0016	20.955	46624.2	0.1034	20.675	11149.1	0.0072	20.662	7629.9	0.0122	20.962	94768.6	0.0943	20.523	1606.6	0.0017	20.758	3951.3	0.0047	20.531	1599.6	0.0014	20.67	1613.8	0.002	20.66	3827.1	0.0083	20.338	3345.4	0.005	20.673	5469.8	0.0043	20.761	5404.2
23.09	71321.5	0.1258	20.76	5475.6	0.0064	20.641	3962.1	0.0023	20.968	127037.6	0.1056	20.669	4336.9	0.0043	21.026	10095.8	0.0224	20.767	2705.7	0.0017	20.757	2201.5	0.0035	21.03	15983.8	0.0159	20.665	4568.5	0.0048	20.805	1355.3	0.0016	20.672	5634.1	0.0051	20.762	3750.8	0.0047	20.757	2539.6	0.0055	20.63	2048.6	0.0031	20.769	2819.1	0.0022	20.814	1139
23.145	22869.9	0.0403	20.811	2342.1	0.0027	20.669	5411.1	0.0032	21.035	15147.4	0.0126	20.758	3416.9	0.0034	21.561	164741.9	0.3654	20.82	1523.3	0.001	20.959	37065.3	0.0594	21.226	4948.5	0.0049	20.761	4559.4	0.0048	20.961	77157.8	0.0917	20.767	9226.7	0.0083	20.809	1276.7	0.0016	20.961	29719.4	0.0641	20.663	4967	0.0075	20.819	1129.1	0.0009	20.964	64186.5
23.262	147705.9	0.2606	20.87	1275.5	0.0015	20.694	5335.1	0.0031	21.229	3868	0.0032	20.813	2130.1	0.0021	21.616	19380.4	0.043	20.879	2694.8	0.0017	21.029	8076.2	0.0129	21.571	425158	0.4232	20.963	64618.2	0.0678	21.03	7922.2	0.0094	20.819	2821.2	0.0025	20.965	85212.9	0.1074	21.031	4215.2	0.0091	20.76	3357.5	0.0051	20.882	1552.3	0.0012	21.033	2995.3
23.343	43739.6	0.0772	20.963	75667.7	0.0882	20.765	15312.1	0.009	21.497	2808.1	0.0023	20.872	1310.8	0.0013	21.775	1100931.5	2.4416	20.967	78496.1	0.0503	21.226	1728.1	0.0028	21.796	2358004.8	2.3472	21.032	3921.1	0.0041	21.226	1547.3	0.0018	20.878	2342.5	0.0021	21.034	8191.8	0.0103	21.402	4159.8	0.009	20.873	1097.9	0.0017	20.97	56052.9	0.0443	21.405	22817
23.618	10722.2	0.0189	21.032	4379	0.0051	20.811	9798.7	0.0057	21.575	573903.7	0.4771	20.91	1168.8	0.0012	22.337	3785.9	0.0084	21.035	24023.3	0.0154	21.399	1722.5	0.0028	22.34	6892.5	0.0069	21.228	1895.7	0.002	21.455	1077.1	0.0013	20.969	94118	0.085	21.229	4102	0.0052	21.495	4225.9	0.0091	20.963	40335.8	0.0608	21.038	16739	0.0132	21.496	3365.3
23.812	1294.4	0.0023	21.23	4554.9	0.0053	20.874	5880.2	0.0034	21.623	4629.3	0.0038	20.96	56045	0.0556	22.407	3161.5	0.007	21.23	3360.3	0.0022	21.494	2909.8	0.0047	22.414	3863.1	0.0038	21.402	7215.1	0.0076	21.494	1647	0.002	21.037	10459.6	0.0094	21.406	34597.8	0.0436	21.569	265635.4	0.5731	21.033	5096.3	0.0077	21.234	2399	0.0019	21.575	485134.8
23.886	3684.2	0.0065	21.41	391824.6	0.4567	20.911	2219	0.0013	21.805	3051411.2	2.5368	21.03	26530.2	0.0263	22.467	15443.3	0.0342	21.406	146312.2	0.0938	21.567	264481.8	0.4239	22.472	50289.6	0.0501	21.495	7563.5	0.0079	21.57	350570.9	0.4169	21.234	2832.4	0.0026	21.498	1491.3	0.0019	21.62	3641.8	0.0079	21.23	1231.6	0.0019	21.405	7240.3	0.0057	21.625	10426.4
23.968	5859.5	0.0103	21.497	2776.6	0.0032	20.965	122041.8	0.0714	22.341	12355.3	0.0103	21.394	1913.7	0.0019	22.518	14143.1	0.0314	21.497	10476.8	0.0067	21.616	1660.1	0.0027	22.523	25478.1	0.0254	21.572	416117.8	0.4366	21.622	1652.2	0.002	21.412	213491.3	0.1928	21.573	333364.5	0.4202	21.775	807698.5	1.7427	21.404	2827.4	0.0043	21.5	9159.1	0.0072	21.789	1513867.5
24.047	33883.4	0.0598	21.572	433548	0.5053	21.032	23065.3	0.0135	22.408	4449.8	0.0037	21.492	11622.5	0.0115	22.595	169512.8	0.3759	21.573	375453.4	0.2408	21.777	1057391.3	1.6946	22.602	294949.1	0.2936	21.622	2492.8	0.0026	21.788	1746685	2.077	21.502	5483.8	0.005	21.625	3232.5	0.0041	22.342	4884.6	0.0105	21.497	4188.9	0.0063	21.576	349171.1	0.2762	22.342	6988.9
24.511	33859.3	0.0597	21.623	7237.9	0.0084	21.228	5130.7	0.003	22.471	20559.8	0.0171	21.568	300404.2	0.2982	22.667	1304.2	0.0029	21.627	69228.7	0.0444	22.201	1693.4	0.0027	22.673	2302	0.0023	21.79	1836290.4	1.9265	22.34	6630.1	0.0079	21.583	733075.6	0.6621	21.797	2071631	2.6115	22.402	4345.2	0.0094	21.573	344843.7	0.5198	21.628	30700.1	0.0243	22.403	19157.5
24.565	14457.3	0.0255	21.792	1989013.1	2.3182	21.407	231825.2	0.1357	22.523	38062.2	0.0316	21.621	70451.7	0.0699	23.087	62359	0.1383	21.804	2908327.6	1.8653	22.338	3203.2	0.0051	22.784	2319.4	0.0023	22.204	1334.5	0.0014	22.406	3811.8	0.0045	21.802	2322911.2	2.098	22.343	6434.7	0.0081	22.473	28894.2	0.0623	21.625	38817.4	0.0585	21.795	1787337.3	1.4139	22.473	12133.2
24.659	51266.7	0.0904	22.204	1554.5	0.0018	21.496	3886	0.0023	22.599	205920.7	0.1712	21.787	1870089.3	1.8563	23.14	20212.5	0.0448	22.205	3463.9	0.0022	22.409	3128.6	0.005	23.092	99940.1	0.0995	22.341	6195.5	0.0065	22.471	32887.8	0.0391	22.208	1713.2	0.0015	22.404	29908.4	0.0377	22.523	12637.7	0.0273	21.783	1133802.2	1.7091	22.208	1539.8	0.0012	22.524	20332.7
25.025	1468.5	0.0026	22.341	6468.6	0.0075	21.581	905050.3	0.5297	22.67	1158.4	0.001	22.337	6267.5	0.0062	23.259	134890.3	0.2992	22.341	7981.9	0.0051	22.47	29306.8	0.047	23.141	20703.3	0.0206	22.401	6277.1	0.0066	22.521	19525.4	0.0232	22.346	11835.1	0.0107	22.475	44288.5	0.0558	22.599	127240	0.2745	22.206	1520.7	0.0023	22.345	7465.4	0.0059	22.598	94980.5
25.184	1165.9	0.0021	22.406	328911	0.3833	21.803	2897267.3	1.6957	23.094	207208.5	0.1723	22.412	12306.6	0.0122	23.338	1564.8	0.0035	22.403	118780.9	0.0762	22.521	14795.4	0.0237	23.265	238366.2	0.2373	22.471	24014	0.0252	22.598	131976.8	0.1569	22.408	184296.4	0.1665	22.525	24792.2	0.0313	23.093	80913.4	0.1746	22.343	6323.6	0.0095	22.412	8965.4	0.0071	23.094	106259.6
25.319	1107.6	0.002	22.47	22683.3	0.0264	22.205	3087.8	0.0018	23.142	34074.1	0.0283	22.469	64436.8	0.064	23.615	6512.4	0.0144	22.473	59583.6	0.0382	22.6	268263	0.4299	23.347	49564.3	0.0493	22.523	21234.6	0.0223	23.09	77862.2	0.0926	22.476	33079	0.0299	22.601	164941.3	0.2079	23.146	22719.8	0.049	22.406	4612.8	0.007	22.475	42074.8	0.0333	23.148	32896.2
25.837	30184.2	0.0532	22.522	26067.9	0.0304	22.341	10726.4	0.0063	23.268	384498.6	0.3196	22.521	23267.7	0.0231	23.966	4031.2	0.0089	22.524	36519.3	0.0234	23.089	54383.3	0.0872	23.618	12214	0.0122	22.598	137721	0.1445	23.14	12098.8	0.0144	22.528	29806	0.0269	22.673	1148.9	0.0014	23.264	133694.6	0.2885	22.474	22826.2	0.0344	22.527	27394.9	0.0217	23.266	207281.8
25.964	15917.3	0.0281	22.599	190285.2	0.2218	22.404	196970.9	0.1153	23.346	41898.8	0.0348	22.606	589887.6	0.5856	24.044	10900.4	0.0242	22.606	472485.1	0.303	23.142	12124.2	0.0194	23.812	1535.8	0.0015	23.092	85850.6	0.0901	23.263	179088.4	0.213	22.606	257252.3	0.2323	22.803	1577.2	0.002	23.345	12726.5	0.0275	22.525	17185.3	0.0259	22.608	413052.6	0.3267	23.34	11568.8
26.275	1651.9	0.0029	22.669	2511.4	0.0029	22.471	53123.8	0.0311	23.488	13258.6	0.011	22.671	1122.3	0.0011	24.507	23642	0.0524	23.093	147956.4	0.0949	23.262	189670.1	0.304	23.886	2300.3	0.0023	23.146	19464	0.0204	23.342	1844.2	0.0022	22.807	1760.6	0.0016	23.095	102787.3	0.1296	23.62	15648.3	0.0338	22.602	185563	0.2797	22.805	1655.1	0.0013	23.621	24502.7
26.31	1578.5	0.0028	22.802	1839.3	0.0021	22.523	23503.2	0.0138	23.618	29363.4	0.0244	23.091	127257.8	0.1263	24.562	12474.3	0.0277	23.148	69790.3	0.0448	23.342	58906.6	0.0944	23.967	8427.5	0.0084	23.271	367906.5	0.386	23.618	5738.8	0.0068	23.099	174761.2	0.1578	23.145	21976.7	0.0277	23.814	1590.2	0.0034	23.095	92541.2	0.1395	23.097	135513.3	0.1072	23.815	2346.8
27.081	2917	0.0051	23.091	98703.1	0.115	22.606	523289.4	0.3063	23.811	3677.5	0.0031	23.145	61244.1	0.0608	24.655	42834.2	0.095	23.272	503159.5	0.3227	23.617	16316.6	0.0261	24.047	14305.2	0.0142	23.339	113444.5	0.119	23.812	1231.9	0.0015	23.148	41690.6	0.0377	23.267	229565.2	0.2894	23.889	2613.2	0.0056	23.149	33279.4	0.0502	23.151	31919.7	0.0253	23.972	6314.9
27.483	152861	0.2697	23.144	26123.3	0.0304	22.672	1239.3	0.0007	23.884	2209.8	0.0018	23.266	488917.1	0.4853	25.525	2419.2	0.0054	23.339	222232.6	0.1425	23.811	1033.3	0.0017	24.511	35678.9	0.0355	23.62	21983	0.0231	23.887	1454	0.0017	23.272	371709.8	0.3357	23.34	19854.1	0.025	23.967	5405.9	0.0117	23.267	181340.3	0.2734	23.271	327689.7	0.2592	24.049	9358.1
27.555	160624.7	0.2833	23.265	280970.9	0.3275	22.801	3585.3	0.0021	23.969	10576.7	0.0088	23.616	11913.1	0.0118	25.742	6823.9	0.0151	23.618	20726.4	0.0133	23.887	3685.2	0.0059	24.566	15463.6	0.0154	23.813	1822.4	0.0019	23.968	6753.8	0.008	23.342	188017.1	0.1698	23.621	11830.5	0.0149	24.049	26938.2	0.0581	23.347	38717.6	0.0584	23.346	76638.8	0.0606	24.514	57266.7
27.621	35234.4	0.0622	23.339	277546.8	0.3235	23.091	124025.2	0.0726	24.046	10305	0.0086	23.81	2180.9	0.0022	25.834	20276.5	0.045	23.812	3103.1	0.002	23.967	9195.6	0.0147	24.659	76198.1	0.0758	23.888	1696.8	0.0018	24.047	8391	0.01	23.623	21286.7	0.0192	23.815	1597.3	0.002	24.513	39684.1	0.0856	23.623	11394.7	0.0172	23.624	31146.2	0.0246	24.567	20774.4
28.913	733168.3	1.2933	23.618	27050.1	0.0315	23.142	34236.4	0.02	24.511	71680.4	0.0596	23.887	11948.9	0.0119	25.891	3056.5	0.0068	23.884	3626	0.0023	24.047	50128.1	0.0803	25.026	2991.9	0.003	23.97	7654	0.008	24.511	26632.6	0.0317	23.817	4360	0.0039	23.89	2684.7	0.0034	24.568	17299.8	0.0373	23.817	1866.5	0.0028	23.816	2559.6	0.002	24.662	77325.9
28.986	441400.7	0.7787	23.811	1811.5	0.0021	23.266	329904.4	0.1931	24.565	27200.6	0.0226	23.964	11160.4	0.0111	25.961	18168.4	0.0403	23.968	13545.2	0.0087	24.511	27793.4	0.0445	25.185	1528.8	0.0015	24.047	21323.7	0.0224	24.565	7498.7	0.0089	23.891	5200.9	0.0047	23.971	8623.8	0.0109	24.66	42406.7	0.0915	23.891	3973	0.006	23.892	4696.7	0.0037	25.027	5836.5
30.747	850159.4	1.4997	23.885	3357.8	0.0039	23.336	251191.5	0.147	24.659	128276.5	0.1066	24.046	88678	0.088	26.271	1277.4	0.0028	24.046	40855.6	0.0262	24.589	21464	0.0344	25.321	2080.4	0.0021	24.512	41713.5	0.0438	24.659	67571.9	0.0803	23.974	12278.6	0.0111	24.05	12364.6	0.0156	25.027	2219.5	0.0048	23.972	6776	0.0102	23.973	11063.6	0.0088	25.188	2890.6
30.89	202907.1	0.3579	23.968	9269.7	0.0108	23.618	11096.8	0.0065	25.025	3893.4	0.0032	24.51	56184.3	0.0558	26.305	1239.3	0.0027	24.512	77213	0.0495	24.659	85468.2	0.137	25.534	1214.1	0.0012	24.59	28932.5	0.0304	25.027	3715.2	0.0044	24.051	27498.2	0.0248	24.513	34460.9	0.0434	25.187	1512.8	0.0033	24.051	28991.6	0.0437	24.052	55570.3	0.044	25.324	2247.3
			24.045	18805.9	0.0219	23.811	1727.1	0.001	25.183	2315.7	0.0019	24.563	33119.3	0.0329	27.077	2146.9	0.0048	24.567	56968.8	0.0365	25.025	1480.9	0.0024	25.838	29886.7	0.0297	24.66	89372.7	0.0938	25.185	1185	0.0014	24.517	94461.1	0.0853	24.567	14589.7	0.0184	25.321	1024.9	0.0022	24.516	40793.2	0.0615	24.516	67358.4	0.0533	25.841	72999.7
			24.51	44798.6	0.0522	23.884	3832.7	0.0022	25.32	3728.9	0.0031	24.657	69797	0.0693	27.419	1011.7	0.0022	24.661	164139.3	0.1053	25.184	1216.5	0.0019	25.897	1464.3	0.0015	25.027	3360.9	0.0035	25.322	1991.6	0.0024	24.571	32028.1	0.0289	24.662	82471.2	0.104	25.84	32298.3	0.0697	24.569	17390.7	0.0262	24.592	34791.7	0.0275	25.967	22969.3
			24.563	14187.9	0.0165	23.966	12808.2	0.0075	25.531	1162.9	0.001	25.024	1337.3	0.0013	27.477	52341.9	0.1161	25.023	34255.5	0.022	25.321	2758.3	0.0044	25.965	19093.1	0.019	25.186	2194	0.0023	25.537	2905.3	0.0035	24.666	154049.5	0.1391	25.026	9284.1	0.0117	25.967	9069.4	0.0196	24.663	63639.3	0.0959	24.664	109444.1	0.0866	26.168	1140.3
			24.658	108928.4	0.127	24.045	49939.7	0.0292	25.746	5817.1	0.0048	25.182	1912.2	0.0019	27.549	74103.9	0.1643	25.184	3002	0.0019	25.533	1699.1	0.0027	26.274	1346.6	0.0013	25.323	2321	0.0024	25.609	3547.3	0.0042	25.029	52015.6	0.047	25.187	1274.3	0.0016	26.276	1273.1	0.0027	25.03	2377.5	0.0036	25.029	3598.1	0.0028	26.278	1590.1
			25.023	91107.1	0.1062	24.509	46646.3	0.0273	25.836	50053.2	0.0416	25.317	1994.5	0.002	27.617	17610.8	0.0391	25.32	4101.3	0.0026	25.75	6102.5	0.0098	26.31	2492.5	0.0025	25.542	3457.4	0.0036	25.838	23143.2	0.0275	25.19	4844.9	0.0044	25.323	2439.1	0.0031	26.312	1323.2	0.0029	25.189	1511.1	0.0023	25.189	2811.7	0.0022	26.312	2342.2
			25.183	2135.7	0.0025	24.564	22219.8	0.013	25.889	4394.4	0.0037	25.53	1725.9	0.0017	27.845	1971.4	0.0044	25.53	1520	0.001	25.838	35962	0.0576	27.079	4276.2	0.0043	25.61	4594.9	0.0048	25.964	15181.9	0.0181	25.326	4555.6	0.0041	25.84	28139.6	0.0355	27.082	3751.2	0.0081	25.325	1688.2	0.0025	25.325	2999.2	0.0024	26.472	1611.2
			25.319	3256.4	0.0038	24.658	113436.1	0.0664	25.963	30860.9	0.0257	25.746	5641.7	0.0056	28.774	2088.4	0.0046	25.838	72877.2	0.0467	25.965	32724.7	0.0524	27.426	2614.9	0.0026	25.839	43172.8	0.0453	26.311	1867.7	0.0022	25.843	105552	0.0953	25.894	2154.9	0.0027	27.484	121143.9	0.2614	25.775	2684.4	0.004	25.786	3463	0.0027	26.51	2274.5
			25.788	59069.4	0.0688	25.022	50973.8	0.0298	26.278	1817.7	0.0015	25.835	46641.4	0.0463	28.895	392842.6	0.8712	25.883	7862.7	0.005	26.167	1073	0.0017	27.481	102642.9	0.1022	25.966	18862.6	0.0198	27.081	3290.2	0.0039	25.969	38319.3	0.0346	25.967	21545.5	0.0272	27.557	141325.2	0.3049	25.842	32943.2	0.0497	25.843	71606.1	0.0566	27.083	12511.3
			25.835	54236.4	0.0632	25.182	2620.9	0.0015	26.306	2695.2	0.0022	25.961	17583.6	0.0175	28.972	268804.6	0.5961	25.963	41314.4	0.0265	26.279	3250.4	0.0052	27.556	165210.6	0.1645	26.275	1201.2	0.0013	27.427	3127.8	0.0037	26.315	5429	0.0049	26.276	1153.4	0.0015	27.624	41720.2	0.09	25.891	3201.9	0.0048	25.969	29750.7	0.0235	27.201	2900.5
			25.962	27255.9	0.0318	25.319	3780.2	0.0022	26.588	1177.4	0.001	26.165	1260.9	0.0013	29.239	5342.1	0.0118	26.275	1735.6	0.0011	27.08	5220.2	0.0084	27.621	33467.2	0.0333	26.312	2553	0.0027	27.483	136489.6	0.1623	26.47	2923	0.0026	26.312	1666.1	0.0021	27.853	1997.5	0.0043	25.969	16596.1	0.025	26.282	2427.9	0.0019	27.43	3904.9
			26.308	2460.3	0.0029	25.787	28427.8	0.0166	27.078	6809.8	0.0057	26.276	2544	0.0025	29.76	20195	0.0448	26.308	2847.2	0.0018	27.196	2525.2	0.004	27.849	1951.4	0.0019	26.51	1090.8	0.0011	27.555	134502.4	0.1599	26.516	24987.8	0.0226	26.514	3521.8	0.0044	28.912	636692.5	1.3737	26.281	1697.4	0.0026	26.314	2653.8	0.0021	27.486	145973.8
			26.51	49113	0.0572	25.835	62977.5	0.0369	27.193	2344.1	0.0019	27.076	3921.3	0.0039	30.178	3428.9	0.0076	26.463	1880.3	0.0012	27.481	92075	0.1476	28.786	5810.1	0.0058	27.082	6215.7	0.0065	27.622	22329	0.0266	27.084	15884.9	0.0143	27.083	4457.3	0.0056	28.986	455260.3	0.9823	26.314	1764.9	0.0027	27.085	10181.7	0.0081	27.558	129518.7
			27.077	8989.3	0.0105	25.962	35590.1	0.0208	27.424	2655.1	0.0022	27.422	1321.4	0.0013	30.518	5589.1	0.0124	26.511	15562.7	0.01	27.554	109024.9	0.1747	28.907	650863.1	0.6479	27.198	1068.7	0.0011	27.856	2328.6	0.0028	27.203	22329.4	0.0202	27.2	4079.7	0.0051	29.249	16577	0.0358	27.084	3562.7	0.0054	27.2	1990.2	0.0016	27.624	21486.1
			27.197	42985.8	0.0501	26.273	2498.2	0.0015	27.48	124067.8	0.1031	27.478	82922.2	0.0823	30.729	611159.5	1.3554	26.586	1468.8	0.0009	27.622	25980.3	0.0416	28.983	463727.9	0.4616	27.382	21768	0.0228	28.785	4483.8	0.0053	27.487	172932.9	0.1562	27.483	81223	0.1024	29.323	5005.4	0.0108	27.487	145175.7	0.2188	27.49	230199	0.1821	27.856	1844.8
			27.478	138074.1	0.1609	26.306	4568.8	0.0027	27.555	195509.2	0.1625	27.551	127435.3	0.1265	30.878	104123.5	0.2309	27.079	8373.9	0.0054	27.849	2594.1	0.0042	29.244	13605.3	0.0135	27.487	219969.5	0.2308	28.904	477154.8	0.5674	27.56	168923.3	0.1526	27.556	106738.6	0.1346	29.791	14633.4	0.0316	27.559	144676	0.2181	27.562	219630.3	0.1737	28.791	8503.6
			27.551	152861.9	0.1782	26.463	2160.2	0.0013	27.621	55467.4	0.0461	27.619	44553.4	0.0442				27.198	15017.1	0.0096	28.912	752160.1	1.2054	29.319	2618.5	0.0026	27.557	170573.2	0.1789	28.978	294261.5	0.3499	27.624	25724.7	0.0232	27.624	27081.1	0.0341	30.524	1614.4	0.0035	27.625	34272.3	0.0517	27.627	51747.5	0.0409	28.917	764037.6
			27.617	29673.9	0.0346	26.509	23307.1	0.0136	27.848	1148.6	0.001	27.847	2296	0.0023				27.485	318571.5	0.2043	28.986	522723.3	0.8377	29.766	12172.6	0.0121	27.622	23470.1	0.0246	29.244	10264.3	0.0122	27.855	4304.8	0.0039	27.856	3388.1	0.0043	30.743	660413.4	1.4249	27.855	6142.6	0.0093	27.858	4462.9	0.0035	28.985	349134.3
			27.845	2113.8	0.0025	26.586	1168.1	0.0007	28.111	1646.1	0.0014	28.786	3204.4	0.0032				27.56	383882.9	0.2462	29.246	12904.2	0.0207	30.522	10522.4	0.0105	27.857	1870.4	0.002	29.794	44190	0.0525	27.936	23080.5	0.0208	27.932	6506.7	0.0082	30.892	157628	0.3401	28.791	1184.6	0.0018	27.946	2449.4	0.0019	29.248	18673.9
			27.929	39109.2	0.0456	26.64	1109.3	0.0006	28.786	6014.4	0.005	28.907	717873.3	0.7126				27.623	116963.4	0.075	29.758	17708.7	0.0284	30.736	664332.3	0.6613	28.917	859728.5	0.9019	30.517	4615.6	0.0055	28.776	19447.7	0.0176	28.776	5222.5	0.0066				28.918	743790.4	1.1212	28.93	1173525.7	0.9283	29.786	13647.1
			28.762	34156.6	0.0398	27.078	12200.7	0.0071	28.914	936410.2	0.7785	28.983	524447.4	0.5206				27.847	2086.2	0.0013	30.182	2307	0.0037	30.886	181436.3	0.1806	28.985	418115.3	0.4386	30.724	354028.1	0.421	28.915	682612.1	0.6165	28.907	470117.4	0.5926				28.99	402487.1	0.6067	28.999	610602.3	0.483	30.529	12817.9
			28.912	905956.2	1.0559	27.197	24479.5	0.0143	28.986	609590.8	0.5068	29.238	7821.9	0.0078				27.932	10343.3	0.0066	30.531	3405.6	0.0055				29.247	11058.7	0.0116	30.879	84965.4	0.101	28.987	399648.6	0.361	28.983	342690.5	0.432				29.252	13091.6	0.0197	29.253	19123.3	0.0151	30.749	789211.1
			28.981	519461.6	0.6054	27.485	381684.9	0.2234	29.242	12626.4	0.0105	29.768	10426.7	0.0104				28.771	14087.8	0.009	30.754	1072780.3	1.7192				29.8	24962.1	0.0262				29.251	11291.4	0.0102	29.248	7327.9	0.0092				29.791	10901.6	0.0164	29.328	4236.3	0.0034	30.892	100167.5
			29.24	11587.2	0.0135	27.558	361181.5	0.2114	29.315	1536	0.0013	30.52	12956.3	0.0129				28.932	1575708.9	1.0106	30.895	288774.8	0.4628				30.52	5632.7	0.0059				29.753	22021.3	0.0199	29.327	1060.8	0.0013				30.532	4539.6	0.0068	29.794	6574.3	0.0052
			29.734	26331.7	0.0307	27.62	88413.3	0.0517	29.739	10585.4	0.0088	30.749	1084055.1	1.0761				29.007	1152958.6	0.7395							30.735	544256.7	0.571				30.523	5734.4	0.0052	29.754	5676.2	0.0072				30.75	787936.3	1.1877	30.536	4161	0.0033
			30.739	800703.3	0.9332	27.845	1577.7	0.0009	30.527	6345.7	0.0053	30.886	208537.4	0.207				29.251	54419.1	0.0349							30.886	78780.7	0.0826				30.734	445443.8	0.4023	30.523	3173	0.004				30.893	144714	0.2181	30.768	1190629	0.9419
			30.879	141472.4	0.1649	27.931	17695.2	0.0104	30.75	1086832.8	0.9035							29.32	21499.6	0.0138													30.89	113411.1	0.1024	30.734	469739.5	0.5922							30.901	150015.3	0.1187
						28.763	18690.2	0.0109	30.888	230358.8	0.1915							29.649	2214	0.0014																30.885	123472.1	0.1557
						28.934	1828471.6	1.0702										29.749	25948.4	0.0166
						29.006	1118559.7	0.6547										30.173	2015.9	0.0013
						29.247	36279.8	0.0212										30.53	10945.4	0.007
						29.736	20851.8	0.0122										30.765	1413959.4	0.9069
						30.532	1916.7	0.0011										30.9	342476.1	0.2197
						30.77	1660500.8	0.9719
						30.897	341022.7	0.1996
[truncated: 22 more columns]
