# Supplementary material for: GCalignR: An R package for aligning gas-chromatography data for ecological and evolutionary studies
Source: PLoS One. 2018 Jun 7;13(6):e0198311. doi: 10.1371/journal.pone.0198311 (PMC5991698; doi:10.1371/journal.pone.0198311)
Supplement: S1 Dataset — This is a compressed zip archive that includes all the raw data that were used to produce the results shown in the manuscript and in S3 File. (ZIP) [file pone.0198311.s006.zip › bbim_ms.txt]

Compounds	MW	BBIM01	BBIM02	BBIM03	BBIM04	BBIM05	BBIM06	BBIM07	BBIM08	BBIM09	BBIM10	BBIM11	BBIM12	BBIM13	BBIM14	BBIM15	BBIM16	BBIM17	BBIM18	BBIM19	BBIM20	BBIM21	BBIM22	BBIM23	BBIM24
Hexadecenal	238	15.424	15.447	15.49	15.437	15.397	15.405	15.459	15.418	15.433	15.447	15.438	15.447	15.43	15.409	15.425	15.462	15.404	15.499	15.423	15.415	15.416	15.387	15.382	15.414
Hexdecanal	240	15.62	15.625	15.673	15.63	15.601	15.602	15.652	15.612	15.629	15.619	15.623	15.625	15.629	15.614	15.621	15.65	15.602	15.671	15.616	15.613	15.632	15.599	15.594	15.609
Hexadecenol	240	16.073	16.077	16.091	16.131	16.111	16.086	16.13	16.075	16.139	16.127	16.152	16.133	16.102	16.079	16.101	16.092	16.147	16.162	16.168	16.07	16.067	16.058		16.076
Hexadecanol	242	16.274	16.283	16.292	16.323	16.305	16.275	16.334	16.274	16.313	16.294	16.319	16.302	16.296	16.28	16.289	16.29	16.306	16.357	16.338	16.29	16.274			16.287
Hexadecenol acetate	282	17.435	17.474	17.594	17.486	17.483	17.417	17.531	17.45	17.515	17.482	17.473	17.501	17.472	17.428	17.463	17.539	17.445	17.635	17.444	17.388	17.43	17.376	17.392	17.416
Hexadecanol acetate	284																						17.457	17.46
Octadecenal	266	17.529	17.573	17.683	17.56	17.545	17.498	17.616	17.534	17.58	17.564	17.546	17.577	17.551	17.51	17.544	17.626	17.512	17.698	17.518	17.489	17.539	17.498	17.503	17.503
Octadecenol	268	18.066	18.092	18.141	18.135	18.16	18.078	18.171	18.076	18.158	18.134	18.124	18.145	18.108	18.071	18.107	18.116	18.137	18.201	18.124	18.044	18.047			18.059
Henicosane	296	18.366	18.377	18.391	18.379	18.379	18.363	18.387	18.367	18.383	18.376	18.374	18.386	18.374	18.367	18.374	18.38	18.377	18.411	18.376	18.369	18.372	18.37	18.371	18.367
Octadecenyl acetate	310	19.126	19.129	19.152	19.124	19.142	19.117	19.14	19.128	19.13	19.13	19.12	19.135	19.124	19.122	19.129	19.145	19.125	19.152	19.124	19.117	19.131	19.12	19.126	19.123
Docosane	310		19.207	19.202		19.221		19.199					19.207	19.199	19.195			19.199	19.22					19.179	19.2
Geranylgeranyl Acetate	332	20.192	20.208	20.235	20.274	20.234	20.162	20.277	20.197	20.176	20.225	20.189	20.243	20.216	20.175	20.19	20.265	20.206	20.286	20.209	20.145	20.191	20.132	20.132	20.146
Tetracosane	338	20.96	20.963	20.965	20.968	20.96	20.955	20.967	20.959	20.962	20.963	20.961	20.969	20.965	20.961	20.963	20.97	20.964	20.979	20.966	20.962	20.964	20.961	20.963	20.961
Icosyl acetate	340		21.41	21.407		21.394		21.406	21.399		21.402	21.455	21.412	21.406	21.402	21.404	21.405	21.405	21.416	21.406	21.403	21.406	21.402	21.406	21.404
Pentacosene I	350	21.567	21.572	21.581	21.575	21.568	21.561	21.573	21.567	21.571	21.572	21.57	21.583	21.573	21.569	21.573	21.576	21.575	21.59	21.576	21.567	21.575	21.564	21.568	21.568
Pentacosene II	350	21.621	21.623		21.623	21.621	21.616	21.627	21.616		21.622	21.622		21.625	21.62	21.625	21.628	21.625	21.637	21.626	21.622	21.626	21.621	21.624	21.62
Pentacosane	352	21.775	21.792	21.803	21.805	21.787	21.775	21.804	21.777	21.796	21.79	21.788	21.802	21.797	21.775	21.783	21.795	21.789	21.821	21.8	21.769	21.801	21.762	21.777	21.774
Hexacosane	366		22.406	22.404	22.408	22.412	22.407	22.403	22.409	22.414	22.401	22.406	22.408	22.404	22.402	22.406	22.412	22.403	22.41	22.417	22.405	22.405	22.406	22.408	22.41
Docosyl acetate	368	22.598	22.599	22.606	22.599	22.606	22.595	22.606	22.6	22.602	22.598	22.598	22.606	22.601	22.599	22.602	22.608	22.598	22.608	22.605	22.6	22.604	22.598	22.601	22.6
Heptacosene I	378	23.09	23.091	23.091	23.094	23.091	23.087	23.093	23.089	23.092	23.092	23.09	23.099	23.095	23.093	23.095	23.097	23.094	23.1	23.096	23.094	23.098	23.092	23.094	23.094
Heptacosane	380	23.262	23.265	23.266	23.268	23.266	23.259	23.272	23.262	23.265	23.271	23.263	23.272	23.267	23.264	23.267	23.271	23.266	23.274	23.269	23.265	23.278	23.262	23.267	23.265
Citronellyl hexadecanoate	394	23.343	23.339	23.336	23.346		23.338	23.339	23.342	23.347	23.339	23.342	23.342	23.34	23.345	23.347	23.346	23.34	23.344	23.348	23.344		23.343	23.344	23.343
Tetracosyl acetate	396	24.047	24.045	24.045	24.046	24.046	24.044	24.046	24.047	24.047	24.047	24.047	24.051	24.05	24.049	24.051	24.052	24.049	24.053	24.052	24.052	24.052	24.051	24.051	24.051
Nonacosane	408	24.659	24.658	24.658	24.659	24.657	24.655	24.661	24.659	24.659	24.66	24.659	24.666	24.662	24.66	24.663	24.664	24.662	24.666	24.664	24.663	24.666	24.661	24.664	24.663
Triacontene I	420	25.025	25.023	25.022	25.025	25.024		25.023	25.025	25.026	25.027	25.027	25.029	25.026	25.027	25.03	25.029	25.027	25.029	25.031	25.03	25.025	25.029	25.029	25.03
Hentriacontene I	434	25.837	25.835	25.835	25.836	25.835	25.834	25.838	25.838	25.838	25.839	25.838	25.843	25.84	25.84	25.842	25.843	25.841	25.843	25.841	25.841	25.841	25.842	25.842	25.842
Hexadecenyl hexadecenoate	476	27.483	27.478	27.485	27.48	27.478	27.477	27.485	27.481	27.481	27.487	27.483	27.487	27.483	27.484	27.487	27.49	27.486	27.492	27.487	27.487	27.485	27.485	27.486	27.487
Hexadecenyl hexadecanoate	478	27.555	27.551	27.558	27.555	27.551	27.549	27.56	27.554	27.556	27.557	27.555	27.56	27.556	27.557	27.559	27.562	27.558	27.566	27.56	27.56	27.559	27.559	27.557	27.56
Hexadecyl hexadecanoate	480	27.621	27.617	27.62	27.621	27.619	27.617	27.623	27.622	27.621	27.622	27.622	27.624	27.624	27.624	27.625	27.627	27.624	27.629	27.627	27.628	27.629	27.628	27.628	27.627
Hexadecenyl octadecenoate	504	28.913	28.912	28.934	28.914	28.907	28.895	28.932	28.912	28.907	28.917	28.904	28.915	28.907	28.912	28.918	28.93	28.917	28.934	28.917	28.909	28.91	28.908	28.903	28.915
Hexadecenyl octadecanoate	506	28.986	28.981	29.006	28.986	28.983	28.972	29.007	28.986	28.983	28.985	28.978	28.987	28.983	28.986	28.99	28.999	28.985	29.002	28.987	28.983	28.99	28.986	28.986	28.992
Octadecenoic acid octadecenyl ester	532	30.747	30.739	30.77	30.75	30.749	30.729	30.765	30.754	30.736	30.735	30.724	30.734	30.734	30.743	30.75	30.768	30.749	30.755	30.741	30.735	30.758	30.736	30.739	30.749
