# Supplementary material for: GCalignR: An R package for aligning gas-chromatography data for ecological and evolutionary studies
Source: PLoS One. 2018 Jun 7;13(6):e0198311. doi: 10.1371/journal.pone.0198311 (PMC5991698; doi:10.1371/journal.pone.0198311)
Supplement: S1 Dataset — This is a compressed zip archive that includes all the raw data that were used to produce the results shown in the manuscript and in S3 File. (ZIP) [file pone.0198311.s006.zip › beph.txt]

BEPH01	BEPH02	BEPH03	BEPH04	BEPH05	BEPH06	BEPH07	BEPH08	BEPH09	BEPH10	BEPH11	BEPH12	BEPH13	BEPH14	BEPH15	BEPH16	BEPH17	BEPH18	BEPH19	BEPH20
RT	Area	RA
12.351	3651.9	0.016528399	12.695	1675.2	0.00395672	10.767	2799	0.005438148	10.766	4424	0.018622417	10.764	19804.4	0.055817417	10.769	7261.8	0.035920367	10.768	1784.1	0.011776138	10.768	5664.2	0.007261809	10.767	18210.9	0.06628712	10.763	2277.9	0.03258431	10.764	2768.6	0.023833006	10.763	16603.3	0.079174202	10.769	9415	0.022436158	10.768	3090.7	0.009192433	10.765	3136.3	0.019939669	10.764	13490.8	0.069982171	10.766	18449.7
12.694	3526.8	0.0159622	13.322	5723	0.013517375	12.354	1097.8	0.002132904	13.282	2531.1	0.01065443	12.355	1209.8	0.003409743	13.269	1648.1	0.008152298	12.084	1685.4	0.011124658	12.08	1938.5	0.002485261	12.079	2380.9	0.008666403	12.079	1843.8	0.02637471	12.08	2123.1	0.018276333	12.078	1753.3	0.008360755	12.08	2267.7	0.00540398	12.079	2404.9	0.00715271	12.079	1891.9	0.012028141	12.079	2047.8	0.010622757	12.079	2328.4
14.295	2767	0.012523366	14.294	1930.5	0.004559723	12.69	7689.8	0.014940433	13.321	2524.6	0.010627069	13.265	26531	0.074775903	13.326	8952.7	0.044284375	12.366	3351.4	0.022121265	12.694	5030.6	0.0064495	12.357	1466.2	0.005336923	12.353	1004.4	0.014367479	12.355	1302.3	0.01121062	12.358	1998.2	0.009528581	12.354	1258	0.002997842	12.352	1040.3	0.003094085	12.352	1132.9	0.007202643	12.356	1634.2	0.008477248	12.356	1596.6
14.784	22169.4	0.100338094	14.784	145988.5	0.344815891	13.265	5319.2	0.010334619	14.296	2005.5	0.008441966	14.293	2018.1	0.005687884	14.302	1550.5	0.007669521	13.274	2181.8	0.014401198	13.269	6059.6	0.007768733	12.692	2837.5	0.010328413	12.687	5028.9	0.071936099	12.69	11224.9	0.096627576	12.688	1747.2	0.008331667	12.693	4380.2	0.010438116	12.692	3624.2	0.010779181	13.278	3443	0.021889577	12.688	1471.5	0.007633259	12.689	1538.9
14.986	3548.4	0.016059961	14.985	13403.6	0.031658482	13.321	4930.2	0.009578835	14.761	53390.1	0.224740663	14.766	86768.2	0.244550544	14.758	3330.6	0.016474755	14.3	1682.7	0.011106837	14.802	275779.2	0.353563772	13.282	26344.8	0.095894267	13.259	4228.5	0.060486745	13.26	5853	0.05038452	13.262	16592.9	0.079124608	13.298	13904	0.033133547	13.321	9355	0.027823862	13.322	7018.6	0.044622185	13.264	18570.5	0.096332604	13.287	24184.3
15.184	2742	0.012410216	15.069	2370.9	0.005599921	14.3	10251.8	0.019918117	14.974	8372.9	0.035244944	14.974	9523.6	0.026841649	14.974	34832.9	0.172300334	14.75	11995.7	0.079178868	14.994	21963.9	0.028158902	14.764	53878.1	0.196114638	14.742	3494.3	0.049984352	14.745	17076.4	0.146999184	14.753	40400.5	0.192653107	14.78	97714.7	0.232856344	14.771	61605.6	0.183228833	14.292	1504.8	0.009567074	13.325	1176.1	0.006100901	14.292	1670.5
15.36	117868.5	0.533469584	15.36	298191.4	0.704309813	14.788	187807.8	0.364889845	15.358	230726	0.971219648	15.07	1124.7	0.003169894	15.076	4475.4	0.022137488	14.972	1688.6	0.01114578	15.072	5099.4	0.006537705	14.979	13555.8	0.049342698	14.964	8697	0.12440658	14.846	1067.9	0.009192829	14.969	9286.6	0.044283916	14.989	18292.2	0.043590727	14.983	8872.4	0.026388502	14.748	20472.9	0.13016065	14.293	1357.4	0.007041376	14.763	54572.4
15.588	36242	0.164030294	15.46	3384.5	0.007993982	14.987	16445.8	0.031952376	15.459	3301.8	0.01389862	15.356	177262.5	0.499602859	15.307	1525.3	0.00754487	15.075	9978.3	0.065862809	15.354	4262.9	0.005465267	15.071	1902.5	0.006925042	15.072	1614.2	0.023090388	14.97	27744.4	0.238832785	15.07	1426.7	0.006803336	15.07	2046.1	0.004875903	15.07	1750	0.005204891	15.071	1105.8	0.00703035	14.753	39348	0.2041138	14.975	7372.4
16.05	1358410.1	6.148126696	15.59	63964.9	0.151081174	15.072	4432.9	0.008612636	15.589	44935.2	0.189150547	15.459	3459.9	0.009751504	15.361	1516	0.007498868	15.308	12839.4	0.084747798	15.461	8545.2	0.010955406	15.304	2490.1	0.009063888	15.304	8289.8	0.118581771	15.072	1479.3	0.012734294	15.304	2329.6	0.011108889	15.303	2017	0.004806557	15.355	123814.8	0.368252908	15.304	2391.9	0.015206994	14.969	8206.9	0.04257247	15.07	1469.5
16.291	617627	2.79536279	16.05	866863.7	2.047478936	15.363	411958.8	0.800390519	16.057	1419094.1	5.973544693	15.589	48340.6	0.136244846	15.464	101492.1	0.502028909	15.359	115290.8	0.76098894	15.589	2554.9	0.003275519	15.355	100257.7	0.364934966	15.353	3507	0.05016602	15.304	6723.6	0.057878927	15.352	17014.3	0.081134089	15.356	130895.2	0.311926227	15.459	5863.4	0.017439063	15.357	169858.9	1.079912703	15.07	1388.4	0.007202186	15.301	1053.2
17.111	981676.8	4.443042157	16.291	1981900.7	4.681127999	15.459	8756.9	0.017013691	16.271	643463.5	2.708599786	16.043	398047.2	1.121870215	15.595	3894.4	0.019263582	15.593	38122.7	0.251632854	16.068	68494.7	0.087813891	15.589	20636.3	0.075115502	15.589	2851.2	0.040785103	15.354	6867.5	0.059117665	15.588	5830.3	0.027802265	15.461	1667.7	0.003974167	15.589	25176.9	0.074881732	15.46	4180.7	0.026579655	15.303	1305.2	0.006770594	15.356	204562.9
17.241	92366	0.418045972	16.427	22089.3	0.052173573	15.593	125519.8	0.24387113	16.422	9547.3	0.040188472	16.271	675248.8	1.903144944	15.837	43479.3	0.215069602	16.048	724791.3	4.784060507	16.299	2392250.5	3.066993852	16.058	1310177.9	4.769007538	16.105	5660	0.080963693	15.589	4029.4	0.034686381	16.042	245704.8	1.171663549	15.589	23569.5	0.056166652	16.065	1821598.2	5.417840474	15.59	48067.8	0.305600871	15.355	81454.2	0.422535485	15.459	4046.6
17.299	185473.9	0.839449763	17.111	8469923.1	20.00543931	16.052	146271.8	0.284189977	17.104	7645892.8	32.18467497	16.423	20393.2	0.057476911	16.053	1367.3	0.006763326	16.272	482654.7	3.185812645	16.429	24199.7	0.031025317	16.274	602053.5	2.191456351	16.285	53377	0.763533403	15.831	2086.4	0.017960407	16.268	380917.1	1.816434523	16.074	2457684.6	5.85671808	16.282	1185148.8	3.524897607	16.045	708190.3	4.502464701	15.46	1060.6	0.005501756	15.588	23801.8
17.528	144750.9	0.655138586	17.242	9306895.9	21.98231777	16.192	7548.1	0.014665126	17.274	806683	3.395657098	17.112	9046248.4	25.49626435	16.199	125036.6	0.618491369	16.425	8464.1	0.055868174	17.121	9313219.5	11.94004848	16.423	10697.7	0.038939301	16.42	15166.9	0.21695552	16.051	103141	0.887871148	16.421	43750.2	0.208626427	16.279	874160.5	2.083144275	16.424	5920.2	0.017607999	16.272	767381.4	4.878784227	15.589	23260.1	0.120659434	16.064	1856567.9
18.272	32111.7	0.14533667	17.298	2098342.2	4.956155686	16.285	1472143.8	2.860213061	17.512	945373.5	3.979461865	17.178	3277607.7	9.237724708	16.275	4237	0.020958247	16.962	1300795.5	8.586036255	17.284	13352652.6	17.11881905	17.115	9225570.4	33.58079447	16.959	1609308.6	23.02041839	16.303	58524.4	0.503796998	17.112	9131225.7	43.54300082	16.425	11644.8	0.027749822	17.116	9065265.8	26.96212807	16.422	7518.3	0.04779913	16.041	379834.1	1.970351262	16.274	337099.1
18.367	46202.9	0.209113053	17.527	1069860.5	2.526944938	16.427	27565.9	0.053557504	17.713	16374.9	0.068928619	17.284	1642510.4	4.629309025	16.428	545209	2.696866843	17.132	2532560.8	16.71643148	17.413	18928533.9	24.26739888	17.18	3717646.6	13.53212007	17.116	1484111.4	21.2295301	16.421	24264.8	0.208879261	17.213	364282.1	1.737109157	17.112	8731968.6	20.80847899	17.262	10831941.8	32.21661763	16.949	1486422.4	9.450234473	16.269	332529.6	1.724963917	16.421	51677
18.837	391718.2	1.772905784	17.723	8100.1	0.01913194	17.117	8946522.9	17.38210741	18.362	112470.6	0.473434535	17.525	1423111.8	4.010948301	17.086	12907	0.063844251	17.356	397821.7	2.625863588	17.534	19468158.4	24.95922652	17.281	878532.5	3.197831466	17.347	157113.4	2.247434831	17.05	4840475.8	41.6683841	17.355	91072.2	0.434285277	17.293	15961505.2	38.03662849	17.303	2204969.6	6.558072764	17.101	657025.8	4.177175926	16.421	41335.2	0.2144222	17.109	8455902
19.009	144479.4	0.653909785	18.264	3747.6	0.008851602	17.294	15222287.4	29.57522577	18.804	1016704.9	4.279724763	17.72	19163.6	0.054011364	17.188	6463876.4	31.97345227	17.495	343617.3	2.268081797	17.752	2826.2	0.00362334	17.516	814958.7	2.966424776	17.492	284159.5	4.064770783	17.123	1595981.5	13.73872588	17.512	898568.7	4.284898756	17.531	1081578.2	2.577425353	17.536	1490542.7	4.433207371	17.261	562050.6	3.573351664	17.07	5744408.8	29.79854396	17.193	233560.5
19.121	9078.1	0.041087231	18.367	203066.3	0.479630156	17.345	829247.7	1.611136835	18.979	387203.4	1.629896717	18.365	197225.5	0.555867279	17.27	354213.8	1.752112405	17.706	10747.1	0.070937354	18	3992.9	0.005119113	17.717	18040.2	0.065665777	17.702	2611	0.037349153	17.351	82907.2	0.713692041	17.713	16302.4	0.077739335	17.727	15419.9	0.036745971	17.727	1967.1	0.005850595	17.497	649241.9	4.127688189	17.18	355020.1	1.841631128	17.275	808813.7
19.27	6041.1	0.027341852	18.835	1482779.6	3.502234548	17.542	1580530.6	3.070796661	19.113	16161	0.068028227	18.823	1354825.8	3.81848864	17.357	405548.7	2.006039596	18.014	9176.2	0.060568464	18.384	126060.7	0.1616166	18.194	2711.9	0.009871233	18.358	31568.9	0.451578576	17.495	210503.6	1.812083196	18.362	100220.6	0.477910175	18.198	7528.6	0.017940824	18.208	5165.2	0.01536246	17.704	11853	0.075357872	17.269	668353.2	3.467015129	17.501	427202.6
19.344	10696.2	0.048410707	19.01	462518.9	1.092441298	17.731	15089.3	0.029316846	19.205	45130.8	0.189973907	18.987	444738.2	1.25346577	17.513	73786.7	0.364984629	18.362	71058.7	0.469030354	18.898	2012588.5	2.580246741	18.364	86241.1	0.31391497	18.78	596960.7	8.539247894	17.706	4488	0.038634158	18.804	1045539.2	4.985739674	18.27	1632.7	0.003890761	18.263	3199.4	0.009515731	18.009	5615	0.035698511	17.512	1086981.9	5.638609483	17.709	9254.9
19.915	11860.5	0.053680296	19.121	45080.9	0.106478323	18.273	3314.3	0.006439319	19.265	18609.1	0.078333277	19.116	42964.6	0.121092938	17.716	741306.2	3.666858234	18.764	221536.6	1.462275415	19.008	81839.1	0.104922129	18.82	1179941.9	4.294952476	18.983	673257.9	9.630644203	18.36	47410.4	0.408124085	18.979	415566	1.981660653	18.369	121332.2	0.289137381	18.366	60925.6	0.181206361	18.251	6910.5	0.043934917	17.712	12411.9	0.064385485	18.014	4476.7
20.16	472981.7	2.140702146	19.211	36948.6	0.087270329	18.371	237531	0.461496539	19.336	55544.1	0.233807726	19.207	55871	0.15746879	18.171	10209	0.050498641	18.999	1633205.8	10.78014508	19.079	850333.5	1.090173298	18.985	400750.4	1.458719216	19.11	2572.7	0.036801289	18.83	1609694.6	13.85677269	19.113	11156.7	0.053201642	18.841	1508975.3	3.595922325	18.813	930515.9	2.76756241	18.358	115653.2	0.735288877	18.014	1532.5	0.00794969	18.201	2253.9
20.695	13349.9	0.06042128	19.269	27105.8	0.064022239	18.861	2105230.8	4.090231288	19.91	31544.4	0.132783219	19.266	34382.6	0.096905128	18.367	1318.4	0.006521443	19.115	9510.5	0.062775046	19.235	68242	0.087489916	19.117	25404.2	0.092470512	19.202	106395.1	1.521932907	18.988	736004.9	6.33576866	19.205	45812.8	0.218462105	19	297645.5	0.70929597	18.989	283770.6	0.843997234	18.751	259736	1.651324752	18.362	109262.1	0.566786175	18.254	1104.2
20.755	2653.6	0.012010121	19.343	60845.8	0.143714051	19.015	439185.7	0.853289384	20.15	1091719.2	4.595490485	19.339	69173.6	0.194961305	18.799	109447.3	0.541379167	19.21	367041.1	2.42269303	19.282	16226.9	0.020803759	19.166	2997	0.010908988	19.332	22794.7	0.326067686	19.114	2753.3	0.023701299	19.265	15617.8	0.074474764	19.123	39158.8	0.093316308	19.12	37416.6	0.111285337	18.969	306827.2	1.950716689	18.797	955111.6	4.954545541	18.361	68482.4
20.96	8829.7	0.039962979	19.915	29875.9	0.070565045	19.127	67326.1	0.130807188	20.749	1063	0.0044746	19.912	52049.6	0.146698422	18.982	841796.3	4.163930767	19.266	12634.3	0.083394014	19.369	72779.7	0.093307491	19.208	45480.2	0.165546539	19.908	17414.3	0.249103542	19.206	56913.2	0.489927267	19.337	52971.9	0.252600862	19.172	4847.8	0.011552417	19.17	3569.2	0.010615599	19.107	16416.1	0.104368714	18.975	295907.8	1.534992006	18.788	728064.7
21.567	79005.7	0.357577622	20.161	1585766.5	3.745483294	19.217	66255.4	0.128726936	20.957	18107.4	0.076221417	20.166	2079265.1	5.860273818	19.119	349053	1.726584598	19.334	20612	0.136051654	19.563	10420.2	0.013359257	19.267	11169.2	0.040655547	20.128	90664.3	1.296911058	19.264	2419.5	0.02082784	19.589	1105.6	0.005272145	19.213	30812.1	0.073425932	19.21	48237.5	0.143469114	19.2	84950.6	0.540090817	19.112	29888.2	0.155042037	18.972	237848.9
21.62	13673.7	0.06188679	20.691	1876.4	0.004431942	19.273	42534.2	0.08263926	21.563	153781	0.647326824	20.69	1943.3	0.005477065	19.21	10432.7	0.051605169	19.59	1994.9	0.013167545	19.689	7383.7	0.009466301	19.339	42129	0.153348273	20.717	4552.8	0.065125707	19.336	17958	0.154588283	19.911	31768.4	0.151490228	19.27	15428.7	0.036766942	19.266	1660.5	0.004938698	19.261	12220.4	0.077693693	19.162	4001	0.020754786	19.111	13343.1
21.77	310843.8	1.406870477	20.752	2100	0.004960071	19.348	96144.2	0.186797578	21.618	20599.2	0.086710417	20.751	3193.5	0.009000673	19.269	43260	0.213984838	19.91	21884.3	0.144449603	19.929	33052.2	0.042374699	19.592	1568.1	0.005707836	20.956	2161	0.03091211	19.589	2452.2	0.021109332	20.148	950090.4	4.53058422	19.345	52968.1	0.126224182	19.343	101836.3	0.302883933	19.331	38157	0.242590933	19.203	35614.3	0.184745606	19.203	37034.4
22.339	6590.5	0.029828421	20.959	26923.2	0.063590948	19.918	36120.1	0.070177371	21.764	438106.1	1.844166901	20.958	36157.7	0.101908132	19.341	15715.7	0.077737437	20.145	765875.6	5.055241711	20.167	1290878.8	1.654976075	19.669	3978.6	0.014481982	21.027	1183.6	0.016930853	19.91	17085.6	0.147078381	20.692	1543.8	0.007361737	19.596	1139.1	0.002714501	19.677	5487.8	0.016321945	19.585	1721.1	0.010942245	19.264	19201	0.09960326	19.263	11423.2
22.396	5337	0.024155115	21.566	165839	0.391701555	20.165	1690033.7	3.283549109	22.339	8085.4	0.03403474	21.565	238842.9	0.673163222	19.687	33031.6	0.163390235	20.718	16011.9	0.105688215	20.968	22762.3	0.029182493	19.913	31278.2	0.113851693	21.559	28683.8	0.410308549	20.133	216119.6	1.860427544	20.751	2168.7	0.010341624	19.674	3138.7	0.007479593	19.913	14896.4	0.044305225	19.908	13116.8	0.083392739	19.335	73103.1	0.379214992	19.335	25042
22.521	19361.6	0.087630068	21.619	30128.6	0.071161907	20.754	1394.6	0.002709554	22.396	3862.8	0.016260098	21.618	36255.5	0.102183775	19.916	5509.2	0.027251162	20.957	15742.7	0.103911332	21.039	3780.9	0.004847317	20.149	899042.5	3.27248724	21.615	1603.5	0.022937329	20.719	3471.3	0.029882075	20.957	17209.9	0.082066824	19.915	30111.8	0.071757102	20.138	363512.1	1.08116629	20.145	830377.2	5.279292912	19.91	16718	0.086722947	19.693	4512.1
23.094	155201.6	0.702438167	21.77	662311.4	1.564338939	20.962	31847.2	0.061875598	22.52	17524.9	0.073769437	21.77	721434.5	2.033316344	20.155	28221.3	0.13959617	21.028	1359.2	0.008971541	21.57	84788.6	0.108703547	20.698	1059.7	0.003857276	21.754	72356.7	1.035029271	20.957	5216.9	0.044908766	21.028	3353.9	0.015993348	20.157	1295288.1	3.086700887	20.958	7497.1	0.022298052	20.694	1619.1	0.010293759	20.154	1288574.3	6.68434982	19.909	23699.7
23.155	117391.2	0.531309338	22.34	7653.4	0.018076862	21.568	191812.2	0.372669952	23.094	207667.2	0.874155773	22.338	11901.9	0.033544733	20.693	1035396.5	5.121570792	21.563	110979.9	0.732534395	21.625	9768.1	0.01252323	20.754	2204.8	0.008025405	22.339	1083.8	0.01550326	21.028	1473.9	0.012687809	21.564	182047.1	0.86810657	20.755	1399.4	0.003334802	21.029	6148.6	0.018287312	20.749	1026.8	0.006528091	20.957	23305.7	0.120895979	20.148	1017510.1
23.269	370032.9	1.674758713	22.396	4773.2	0.011274006	21.622	33435.2	0.064960907	23.15	120308.9	0.506429131	22.395	6281.9	0.017705128	20.756	1720.3	0.008509434	21.618	15328	0.101174061	21.776	661837.7	0.848511541	20.958	16900.3	0.061516576	22.52	5556.1	0.079477452	21.561	66533.9	0.57274537	21.617	23450	0.111823254	20.959	22250.1	0.053022492	21.561	37196.8	0.110631603	20.956	15836.7	0.10068506	21.028	4613.3	0.023931031	20.956	17295.9
23.813	7924.5	0.035866069	22.521	26135.7	0.061730922	21.773	681872.1	1.324802296	23.264	227373	0.957105507	22.52	27761	0.078242578	20.963	2218.6	0.010974266	21.763	347198.3	2.291718561	22.344	4778.8	0.006126679	21.029	2613.9	0.009514516	22.594	1716.6	0.024555172	21.616	4217.2	0.036303024	21.763	418087.9	1.99368654	21.03	3282	0.00782108	21.617	5409.6	0.01608936	21.026	2073.8	0.013184608	21.563	132109.5	0.685304769	21.027	1293.5
23.884	12349.3	0.055892592	23.094	167316.6	0.395191556	22.341	9909	0.019252094	23.342	1308.2	0.005506746	23.096	287840.8	0.811260625	21.034	19728	0.097584209	22.34	5851.4	0.038622775	22.401	1773.3	0.002273466	21.564	164825.4	0.599959422	23.09	51440.7	0.735835523	21.758	182802.6	1.573624013	22.338	9493.7	0.045271489	21.564	141836	0.337998401	21.759	221762.7	0.65957187	21.561	74408.8	0.473069167	21.617	22411.1	0.116255331	21.563	141874.4
23.971	8275.5	0.037454685	23.153	141726	0.334748127	22.398	5501.5	0.010688808	23.812	8459.9	0.035611163	23.151	169021.1	0.476375007	21.569	2227.3	0.011017301	22.396	2626.3	0.017335167	22.525	34315	0.043993676	21.619	23371.8	0.085072638	23.145	10221.6	0.146215281	22.338	3439.2	0.029605748	22.395	3554.5	0.016949926	21.619	24992.6	0.059557932	22.338	1712.1	0.005092168	21.616	13461.3	0.085582968	21.766	539981	2.801097228	21.617	25962.1
24.516	214590.1	0.971228882	23.269	381558	0.901216613	22.523	27924.2	0.054253641	23.884	4742.8	0.019964376	23.266	340514.3	0.959717468	21.624	146599.5	0.725151879	22.521	18006.6	0.11885444	22.598	8376.6	0.010739252	21.764	413961.2	1.506806124	23.261	86405.2	1.235986594	22.396	1436.4	0.012364997	22.52	18691.2	0.089130525	21.767	510846.5	1.217358783	22.52	11619	0.034557505	21.762	385742.8	2.452438759	22.339	7835.4	0.040645351	21.762	371535.1
24.567	61272.2	0.27731629	23.344	2282.8	0.005391834	23.097	209226.9	0.406504794	23.971	3140.2	0.01321838	23.341	1508.3	0.004251046	21.771	20850.3	0.103135647	22.594	1766.4	0.011659307	22.917	1084.3	0.001390131	22.339	8486.7	0.030891329	23.812	2152.8	0.030794813	22.52	10388.8	0.089430157	22.593	5021.7	0.02394639	22.339	7312.6	0.017426091	22.593	8475	0.025206546	22.337	3857.3	0.024523574	22.396	3941.5	0.020446136	22.338	7664.3
24.66	73190.2	0.331256829	23.812	6054.1	0.014299413	23.155	191749.9	0.37254891	24.515	177893.2	0.748824888	23.811	12348.8	0.034804292	22.344	453192.1	2.241706846	22.902	1277.4	0.008431612	23.096	118806.3	0.152316069	22.396	3491.7	0.012709681	23.888	2220.9	0.031768952	22.594	2015.6	0.017350938	22.901	1140.8	0.005439999	22.396	3983.2	0.009492056	23.09	55848.7	0.166106525	22.395	2231.8	0.014189125	22.52	21763.5	0.112895971	22.395	4086
25.838	8767.6	0.039681916	23.884	4785.4	0.011302822	23.271	394232.7	0.765950662	24.566	41185.9	0.173368217	23.868	4668.4	0.013157583	22.401	8112.1	0.040126362	23.093	154564.8	1.02022107	23.153	64789.9	0.083064138	22.521	17120.5	0.062318097	23.97	1980.1	0.028324419	23.092	125047.9	1.076452841	23.094	213190.4	1.016615958	22.52	19169.1	0.0456804	23.149	39347.4	0.117027968	22.52	19158.1	0.12180154	22.593	5896.1	0.030585427	22.519	12347.7
26.128	122850.9	0.55601979	23.971	5231.7	0.012356955	23.346	76477.5	0.148587349	24.659	27737.8	0.116759691	23.969	5588.3	0.015750261	22.526	3363.4	0.016637	23.151	85481.8	0.564231529	23.275	522092.6	0.669350804	22.594	2930.6	0.010667294	24.048	1223.5	0.017501604	23.145	26507.2	0.228182566	23.15	99352	0.473768184	22.594	4419.2	0.010531054	23.262	165624.9	0.492605497	22.593	3141.5	0.019972729	22.899	1088.3	0.005645447	22.592	1198.7
26.19	526051.9	2.38089641	24.514	117188.8	0.276792764	23.814	13173.4	0.025594463	25.538	27496.1	0.115742277	24.515	248858.3	0.701390977	22.599	21962.2	0.108635641	23.266	225640	1.489360334	23.815	6133.7	0.007863733	22.91	1113.5	0.004053106	24.511	40475.1	0.578977665	23.262	159163.5	1.37013098	23.265	262396.5	1.251259293	22.91	1014.7	0.002418053	23.812	2139.8	0.006364244	22.898	1912.4	0.012158474	23.094	203270.7	1.05444635	23.093	191471.8
26.256	141583.2	0.640801663	24.565	40080.7	0.094668157	23.872	6626.1	0.012873782	25.611	24580.1	0.103467646	24.566	62843.3	0.177119765	22.907	3884.7	0.019215601	23.343	1325.2	0.008747121	23.888	3678.3	0.004715779	23.095	192249.7	0.699783036	24.564	5903.5	0.084446849	23.812	5027.4	0.043277488	23.341	1122.3	0.00535178	23.093	180427.2	0.429962105	23.887	2604.8	0.007747258	23.091	104280.6	0.662985246	23.15	112585.3	0.584024941	23.149	125000.5
26.313	261465.3	1.183384746	24.659	46514.6	0.109864635	23.971	7969.5	0.01548386	25.84	65672	0.276440179	24.658	49055.8	0.13826059	23.099	1794.8	0.008877947	23.814	8149.9	0.053794264	23.973	9685.1	0.012416819	23.152	107949.4	0.392932519	24.659	11681.1	0.167092756	23.97	2630.8	0.022646779	23.812	9233.6	0.044031181	23.15	124169.7	0.295899208	23.969	3094.7	0.00920433	23.15	79118.6	0.503012684	23.266	292056.9	1.515015849	23.261	160575.4
26.391	40507.2	0.183334471	25.839	45961	0.108557065	24.515	163020.3	0.316730466	26.127	169255.8	0.712466556	25.539	23899.6	0.067359472	23.156	189380.8	0.936768836	23.883	3863.6	0.025502094	24.049	8187.3	0.010496559	23.265	232174.2	0.845106997	25.538	12563.5	0.179715082	24.048	1086.5	0.009352944	23.879	3571.4	0.017030515	23.264	224666.8	0.535386074	24.046	5453.2	0.016219036	23.265	268357.7	1.706138973	23.341	1174.4	0.006092082	23.339	1066
27.479	130311.5	0.58978626	26.129	221789.4	0.523852971	24.567	59140.6	0.114903664	26.187	61676.8	0.259622756	25.614	21361.8	0.060206848	23.272	104723.8	0.518014457	23.971	5140.9	0.033933046	24.1	1570.4	0.002013337	23.343	1542.2	0.005613561	25.613	15558.1	0.222551456	24.512	95182.5	0.819361801	23.97	4925.6	0.023488129	23.342	1360.1	0.003241149	24.511	37878.1	0.112657941	23.812	6076.3	0.03863132	23.813	9837.9	0.051033119	23.811	8257
27.575	8292920	37.5335275	26.188	84980.1	0.200717788	24.66	50079.8	0.097299529	26.254	90608.3	0.381407216	25.839	112264.5	0.316410211	23.348	312903.5	1.547771724	24.047	1410.9	0.009312792	24.515	91383.1	0.117158051	23.813	8003.4	0.029132132	25.838	11077.4	0.158457106	24.564	13589.4	0.116981958	24.047	3583.8	0.017089645	23.812	7500.7	0.017874338	24.564	12291.5	0.03655767	23.883	3414.6	0.021709018	23.881	4668.8	0.024218931	23.882	5479.7
27.646	3772248.3	17.0730919	26.256	133565.4	0.31547329	25.538	4663.6	0.009060861	26.309	20243.3	0.08521229	26.127	224453.8	0.632608477	23.817	1394.3	0.006896881	24.098	1247.4	0.008233594	24.567	25713	0.032965449	23.882	3464.2	0.012609582	26.124	13095.5	0.187325097	24.658	18996.7	0.163529749	24.514	142354.1	0.678827235	23.874	3925.9	0.009355509	24.658	18661.4	0.055503177	23.97	5576.3	0.035452468	23.97	5495.2	0.028505798	23.969	2754.4
28.852	24244.6	0.109730392	26.31	29325.6	0.06926527	25.616	6624.4	0.012870479	26.389	4520.3	0.019027783	26.186	77867.2	0.219463653	23.889	9586	0.047416982	24.516	151271.9	0.99848594	24.662	74425.2	0.095417111	23.971	4390.4	0.015980922	26.184	5984	0.085598364	25.185	1797.9	0.015476906	24.565	31777.7	0.151534576	23.97	3852.5	0.009180595	24.978	1133.8	0.003372175	24.047	2759.2	0.017542178	24.047	4033.5	0.020923376	24.513	152683
28.989	1161926.2	5.258845977	26.39	10194	0.024077603	25.84	66051.9	0.128331558	27.44	3701065.6	15.57929159	26.254	124348.6	0.350468464	23.976	4952.5	0.024497455	24.567	32970.5	0.217625221	24.86	1554.2	0.001992568	24.047	2520.3	0.009173815	26.254	27457	0.39275974	25.537	8999.3	0.07746889	24.658	29697.2	0.141613541	24.046	2975.9	0.007091637	25.537	9821.7	0.029211933	24.513	94341.4	0.599794749	24.515	172368.3	0.894143252	24.565	41932.9
29.108	1256176.2	5.685418881	27.478	7148403.1	16.88409005	26.13	249285.5	0.484334236	27.55	2069228.5	8.710225013	26.309	25326.9	0.071382225	24.052	6061.9	0.029985083	24.66	28511.6	0.188193787	25.188	2160.3	0.002769621	24.515	133113.8	0.484530166	26.308	5037.4	0.072057687	25.611	7502	0.064579647	24.859	1228.4	0.005857726	24.513	119355.2	0.284426146	25.612	11351.8	0.033762792	24.565	27531.7	0.175038415	24.566	40953.2	0.212440614	24.656	19594.6
29.285	146913.1	0.664924644	27.576	2910237.1	6.873801685	26.188	99703.6	0.1937131	27.659	120456.7	0.507051281	26.389	8336.5	0.023495885	24.52	3036.9	0.015021973	24.861	1396.5	0.009217744	25.54	8908	0.011420535	24.567	34544.3	0.125740197	26.388	4146.3	0.059310912	25.838	28784	0.247781999	25.185	2791.7	0.013312451	24.565	36665	0.087373526	25.838	11912.4	0.035430142	24.659	40970.9	0.260480878	24.659	38432	0.199362142	25.184	3425.4
29.479	30869.7	0.139715412	27.646	159597.7	0.376959987	26.256	147053.8	0.285709317	28.846	494838	2.08297456	27.465	6168160.4	17.38456	24.571	155156.6	0.767479425	25.187	3942.1	0.026020242	25.611	12129.5	0.015550672	24.659	29406	0.107036942	26.458	1169.2	0.016724868	26.124	23968.9	0.206332058	25.537	2065.3	0.009848553	24.658	22329.5	0.053211704	26.123	60860.6	0.181013037	24.813	1064.5	0.006767777	24.859	1251.8	0.006493587	25.536	7504
			28.852	598980.7	1.414755707	26.31	32732.1	0.063594861	28.985	605726.3	2.549748551	27.571	3194554.7	9.003645215	24.664	38682	0.191339841	25.54	5937.3	0.039189767	25.84	38524.4	0.049390354	24.86	1782.6	0.00648861	26.752	2226.8	0.031853348	26.184	6460.4	0.055613217	25.839	44559.8	0.212487071	24.859	1528.6	0.003642688	26.185	30353.2	0.090277206	24.858	2918.3	0.018553689	25.185	3810.1	0.019764511	25.608	6104.7
			28.989	722904.2	1.707455419	26.39	12920.2	0.025102524	29.097	82361.3	0.346692236	27.645	197096.3	0.555503137	24.749	47545.3	0.235182	25.617	12846.9	0.084797302	25.968	4536.3	0.005815781	25.186	2661.2	0.009686687	27.392	406009.7	5.807781778	26.255	20118.2	0.173183984	25.965	1241.2	0.005918764	24.978	1046.8	0.002494548	26.251	48766.3	0.145041883	24.946	1895.3	0.012049757	25.538	5309.9	0.027544573	25.838	58390.1
			29.108	124522.1	0.294113569	27.489	8648984.2	16.80402253	29.277	25118.8	0.105735254	28.854	718259.1	2.024366685	24.863	1102.6	0.005453992	25.841	66591.2	0.439542155	26.128	97942.8	0.125567939	25.539	11521.9	0.041939364	27.513	502759.5	7.191743111	26.31	2037	0.017535156	26.126	107722.6	0.513684079	25.185	2452.5	0.005844363	26.308	13369.8	0.039764776	24.978	2041.2	0.012977347	25.609	3710.5	0.019247846	26.124	109963.2
			29.885	8817.1	0.02082545	27.588	3763789.4	7.312627749	29.476	4294.8	0.018078561	28.994	844527.6	2.380246262	25.191	1795.8	0.008882893	25.969	1383.2	0.009129956	26.188	58583.1	0.075106686	25.612	14935.1	0.054363308	27.624	28277.4	0.404495184	26.387	1737.3	0.014955241	26.186	44213.1	0.210833804	25.538	5299.2	0.012628114	26.386	3333.4	0.009914277	25.186	2331.6	0.014823624	25.84	64982.7	0.337091233	26.184	39396
						27.653	312815.6	0.607766215	29.853	94497.7	0.397779284	29.109	141290	0.398216701	25.543	3514	0.01738194	26.127	128505.2	0.848211964	26.255	110357.7	0.141484509	25.839	44536.5	0.1621115	28.833	122861.7	1.757480037	26.753	4481.7	0.038579926	26.253	67245.2	0.320664267	25.614	4678.5	0.011148971	26.459	1386.3	0.004123166	25.538	8336.3	0.052999733	25.966	1985.3	0.010298544	26.252	63576.1
						28.859	860419.7	1.671700594				29.283	50798.7	0.143172841	25.624	3702.8	0.018315836	26.188	46372.6	0.306087179	26.312	37938.2	0.048638814	25.967	1241.6	0.004519386	28.971	188942.3	2.702732588	27.395	466673.7	4.017278421	26.309	15674.7	0.074746096	25.839	41451	0.098778672	26.751	4059	0.012072374	25.612	7152.1	0.045470939	26.126	123650.2	0.641422999	26.306	12833.2
						28.999	1016524.6	1.9749952				29.479	8926.4	0.025158479	25.844	5595.5	0.027678043	26.254	84086.7	0.555023026	26.39	7865.2	0.01008361	26.128	150747.8	0.548717388	29.093	34802.1	0.497828013	27.508	276860.1	2.383301449	26.39	6302.5	0.03005399	26.126	130031.7	0.309868487	27.425	2249745.9	6.691247495	25.839	41859.2	0.266128427	26.186	51899.4	0.269222927	26.388	3688.2
						29.116	242160.7	0.470491536				29.843	64320.1	0.18128203	25.975	57776.3	0.285789464	26.311	22479.4	0.148377622	26.462	2019.1	0.002588595	26.187	56319.7	0.205001988	29.844	80244.1	1.147854896	27.623	10394.4	0.089478363	26.463	1504.6	0.007174809	26.187	59330	0.141384734	27.528	1062942.2	3.161427845	25.967	2089	0.013281245	26.255	77560.9	0.402339382	26.461	2022.4
						29.878	32710.3	0.063552506							26.132	4168.7	0.020620402	26.391	4676.7	0.030869046	26.754	10375.5	0.013301949	26.254	94588.6	0.344299615				28.833	102370.5	0.881238434	26.751	5566.7	0.026545267	26.254	90910.3	0.216641304	27.625	57562.7	0.171204345	26.129	213466.3	1.357155669	26.309	16887.4	0.087601692	26.75	4500.9
															26.192	145075	0.717610966	26.465	1648.3	0.010879776	27.442	3310265.6	4.243938603	26.31	22613	0.082310629				28.968	117874.4	1.014701029	27.431	2858211.3	13.62961568	26.309	23311.8	0.055552548	28.836	293289.7	0.872309166	26.187	67251.3	0.427563897	26.39	7238.4	0.037548473	27.428	2680346.2
															26.26	65836.5	0.325659103	26.753	5185.7	0.034228753	27.565	2918819.5	3.742083641	26.39	5907.5	0.02150312				29.083	20207	0.173948403	27.54	1565538.9	7.465401015	26.39	6696	0.01595672	28.974	328839.3	0.978041628	26.256	101754.2	0.646923142	26.465	1466.1	0.007605247	27.532	1228550.8
															26.315	88106.6	0.435817766	27.42	2086032.5	13.7690749	27.642	218956.8	0.280714398	26.462	1965.3	0.007153632				29.849	68724.2	0.591600182	27.634	116529.2	0.555679075	26.462	2389.2	0.005693518	29.105	41689.6	0.123994195	26.309	19019	0.120917183	26.752	4437.7	0.023020123	27.648	52893.5
															26.394	22884.6	0.113198276	27.537	1447787.8	9.55627425	28.842	290461.9	0.372387784	26.753	6570.2	0.023915327							28.839	282492.9	1.34709063	26.752	7327	0.017460407	29.854	34890.6	0.103772448	26.39	7545.9	0.047974603	27.434	3132275.5	16.2483647	28.837	347952.7
															26.468	7756.8	0.038368876	27.636	80968.8	0.534443002	28.985	481286.1	0.617034675	27.439	3269811.5	11.90201399							28.978	317416.2	1.513625258	27.441	3624369.3	8.63695415				26.464	1551.9	0.009866522	27.541	1547457.1	8.027278356	28.975	354640.7
															26.757	1585.9	0.007844627	28.84	296844.6	1.959353717	29.114	112986.5	0.144854772	27.545	1747649.9	6.361392256							29.109	66650	0.317826007	27.546	1756191.4	4.185043892				26.754	3871.8	0.024615761	27.632	101662.9	0.527366088	29.098	35747.2
															27.446	6787.5	0.033574251	28.981	368692.7	2.433594588	29.269	9425.7	0.012084255	27.633	94039	0.342299088							29.274	20015.9	0.095447466	27.634	102700.2	0.244736903				27.451	4286168	27.25018985	28.841	373897.7	1.939556783	29.268	9739.6
															27.555	3523160.9	17.42725416	29.109	52834.7	0.348740943	29.373	1073.7	0.001376541	28.845	404669.2	1.472983528										28.843	418616	0.997571412				27.549	1750388.4	11.12845232	28.98	383704.9	1.990430648	29.851	53277.2
															27.643	1999612.9	9.891050456	29.275	16009.6	0.105673033	29.876	42913.9	0.055017929	28.981	448664.8	1.633126168										28.981	429420	1.023317588				27.635	121420.4	0.771955031	29.107	68270.8	0.354147921
															28.851	179998.5	0.890359452	29.855	43595.7	0.287757961				29.109	72458.9	0.263748183										29.108	60050.1	0.143100749				28.846	487591.3	3.099961432	29.273	12640.2	0.065569769
															28.991	437002.5	2.161625271							29.266	7090.6	0.025809567										29.272	9422.4	0.022453793				28.984	490902.6	3.121013699
															29.12	525605.3	2.599897481							29.857	51214.5	0.186419216										29.862	43481.8	0.103618114				29.112	98268.8	0.624763998
															29.284	122567.4	0.606277514																									29.277	15648.9	0.099491083
															29.484	19135.6	0.094653913																									29.856	31923	0.202957003
															29.879	1601.7	0.007922781
[truncated: 10 more columns]
