# Supplementary material for: GCalignR: An R package for aligning gas-chromatography data for ecological and evolutionary studies
Source: PLoS One. 2018 Jun 7;13(6):e0198311. doi: 10.1371/journal.pone.0198311 (PMC5991698; doi:10.1371/journal.pone.0198311)
Supplement: S1 Dataset — This is a compressed zip archive that includes all the raw data that were used to produce the results shown in the manuscript and in S3 File. (ZIP) [file pone.0198311.s006.zip › beph_ms.txt]

Compounds	MW	BEPH01	BEPH02	BEPH03	BEPH04	BEPH05	BEPH06	BEPH07	BEPH08	BEPH09	BEPH10	BEPH11	BEPH12	BEPH13	BEPH14	BEPH15	BEPH16	BEPH17	BEPH18	BEPH19	BEPH20
Pentadecane	212	14.784	14.784	14.788	14.761	14.766	14.758	14.75	14.802	14.764	14.742	14.745	14.753	14.78	14.771	14.748	14.753	14.763	14.797		14.752
Ethyl dodecenoate	226	14.986	14.985	14.987	14.974	14.974	14.974	14.972	14.994	14.979	14.964	14.97	14.969	14.989	14.983		14.969	14.975	14.987		14.967
Hexadecenal I	238	15.36	15.36	15.363	15.358	15.356	15.361	15.359	15.354	15.355	15.353	15.354	15.352	15.356	15.355	15.357	15.355	15.356	15.35	15.35	15.349
Hexadecenal II	238		15.46	15.459	15.459	15.459	15.464		15.461					15.461	15.459	15.46	15.46	15.459	15.455	15.455	15.453
Hexadecanal	240	15.588	15.59	15.593	15.589	15.589	15.595	15.593	15.589	15.589	15.589	15.589	15.588	15.589	15.589	15.59	15.589	15.588	15.584	15.585	15.583
Hexadecenol II	240	16.05	16.05	16.052	16.057	16.043	16.053	16.048	16.068	16.058	16.105	16.051	16.042	16.074	16.065	16.045	16.041	16.064	16.052	16.105	16.038
Hexadecenol II	240			16.192			16.199
Hexadecanol	242	16.291	16.291	16.285	16.271	16.271	16.275	16.272	16.299	16.274	16.285	16.303	16.268	16.279	16.282	16.272	16.269	16.274	16.288	16.301	16.263
Nonadecane	268		16.427	16.427	16.422	16.423	16.428	16.425	16.429	16.423	16.42	16.421	16.421	16.425	16.424	16.422	16.421	16.421	16.421	16.427	16.416
Hexadecenyl acetate I	282	17.111	17.111	17.117	17.104	17.112	17.086	16.962	17.121	17.115	16.959	17.05	17.112	17.112	17.116	16.949	17.07	17.109	17.107	17.115	17.102
Hexadecenyl acetate II	282	17.241	17.242	17.294	17.274	17.178	17.188	17.132	17.284	17.18	17.116	17.123	17.213	17.293	17.262	17.101	17.18	17.193	17.306	17.225	17.198
Hexadecanol acetate	284	17.299	17.298	17.345		17.284	17.27			17.281					17.303	17.261	17.269	17.275		17.323	17.265
Icosanal	296		17.723	17.731	17.713	17.72	17.716	17.706	17.752	17.717	17.702	17.706	17.713	17.727	17.727	17.704	17.712	17.709	17.724		17.705
Heneicosane	296	18.837	18.835	18.861	18.804	18.823	18.799	18.764	18.898	18.82	18.78	18.83	18.804	18.841	18.813	18.751	18.797	18.788	18.841	18.889	18.799
Octadecanol	270	19.009	19.01	19.015	18.979	18.987	18.982	18.999	19.008	18.985	18.983	18.988	18.979	19	18.989	18.969	18.975	18.972	19.008	18.919	18.972
Octadecenyl acetate	310	19.27	19.269	19.273	19.265	19.266	19.269	19.266	19.282	19.267		19.264	19.265	19.27	19.266	19.261	19.264	19.263	19.267	19.28	19.259
Docosane	310	19.344	19.343	19.348	19.336	19.339	19.341	19.334	19.369	19.339	19.332	19.336	19.337	19.345	19.343	19.331	19.335	19.335	19.342	19.366	19.33
Octadecyl acetate	312						19.687		19.689	19.669				19.674	19.677			19.693		19.677
Tricosene	322	19.915	19.915	19.918	19.91	19.912	19.916	19.91	19.929	19.913	19.908	19.91	19.911	19.915	19.913	19.908	19.91	19.909	19.913	19.927	19.906
Tricosane	324	20.16	20.161	20.165	20.15	20.166	20.155	20.145	20.167	20.149	20.128	20.133	20.148	20.157	20.138	20.145	20.154	20.148	20.166	20.179	20.159
Tetracosane	338	20.96	20.959	20.962	20.957	20.958	20.963	20.957	20.968	20.958	20.956	20.957	20.957	20.959	20.958	20.956	20.957	20.956	20.956	20.964	20.952
Pentacosene I	350	21.567	21.566	21.568	21.563	21.565	21.569	21.563	21.57	21.564	21.559	21.561	21.564	21.564	21.561	21.561	21.563	21.563	21.562	21.568	21.565
Pentacosene II	350	21.62	21.619	21.622	21.618	21.618	21.624	21.618	21.625	21.619	21.615	21.616	21.617	21.619	21.617	21.616	21.617	21.617	21.617	21.623	21.615
Pentacosane	352	21.77	21.77	21.773	21.764	21.77	21.771	21.763	21.776	21.764	21.754	21.758	21.763	21.767	21.759	21.762	21.766	21.762	21.769	21.775	21.766
Hexacosene I	364	22.339	22.34	22.341	22.339	22.338	22.344	22.34	22.344	22.339	22.339	22.338	22.338	22.339	22.338	22.337	22.339	22.338	22.335	22.339	22.333
Hexacosane	366	22.521	22.521	22.523	22.52	22.52	22.526	22.521	22.525	22.521	22.52	22.52	22.52	22.52	22.52	22.52	22.52	22.519	22.517	22.52	22.515
Nonacosene	406	23.094	23.094	23.097	23.094	23.096	23.099	23.093	23.096	23.095	23.09	23.092	23.094	23.093	23.09	23.091	23.094	23.093	23.091	23.093	23.096
Nonacosene	406	23.155	23.153	23.155	23.15	23.151	23.156	23.151	23.153	23.152	23.145	23.145	23.15	23.15	23.149	23.15	23.15	23.149	23.148	23.151	23.148
Nonacosane	408	23.269	23.269	23.271	23.264	23.266	23.272	23.266	23.275	23.265	23.261	23.262	23.265	23.264	23.262	23.265	23.266	23.261	23.26	23.263	23.259
Triacontane	424		23.344	23.346	23.342	23.341	23.348	23.343		23.343			23.341	23.342			23.341	23.339	23.338	23.341	23.335
Hentriacontene I		24.516	24.514	24.515	24.515	24.515	24.52	24.516	24.515	24.515	24.511	24.512	24.514	24.513	24.511	24.513	24.515	24.513	24.51	24.511	24.513
Hentriacontene II	434	24.567	24.565	24.567	24.566	24.566	24.571	24.567	24.567	24.567	24.564	24.564	24.565	24.565	24.564	24.565	24.566	24.565	24.561	24.563	24.561
Hentriacontane	436	24.66	24.659	24.66	24.659	24.658	24.664	24.66	24.662	24.659	24.659	24.658	24.658	24.658	24.658	24.659	24.659	24.656	24.654	24.655	24.652
Hexadecenyl tetradecenoate	448	26.128	26.129	26.13	26.127	26.127	26.132	26.127	26.128	26.128	26.124	26.124	26.126	26.126	26.123	26.129	26.126	26.124	26.125	26.125	26.123
Hexadecenyl tetradecenoate	448	26.19	26.188	26.188	26.187	26.186	26.192	26.188	26.188	26.187	26.184	26.184	26.186	26.187	26.185	26.187	26.186	26.184	26.185	26.184	26.183
Hexadecyl tetradecenoate	450	26.256	26.256	26.256	26.254	26.254	26.26	26.254	26.255	26.254	26.254	26.255	26.253	26.254	26.251	26.256	26.255	26.252	26.251	26.251	26.249
Hexadecyl tetradecenoate	450	26.313	26.31	26.31	26.309	26.309	26.315	26.311	26.312	26.31	26.308	26.31	26.309	26.309	26.308	26.309	26.309	26.306	26.306	26.307	26.306
Hexadecyl tetradecanoate	452	26.391	26.39	26.39	26.389	26.389	26.394	26.391	26.39	26.39	26.388	26.387	26.39	26.39	26.386	26.39	26.39	26.388	26.386	26.385	26.385
Hexadecenyl hexadecenoate	476	27.479	27.478	27.489	27.44	27.465	27.446	27.42	27.442	27.439	27.392	27.395	27.431	27.441	27.425	27.451	27.434	27.428	27.485	27.457	27.44
Hexadecyl hexadecenoate	478	27.575	27.576	27.588	27.55	27.571	27.555	27.537	27.565	27.545	27.513	27.508	27.54	27.546	27.528	27.549	27.541	27.532	27.566	27.551	27.544
Octadecenyl hexadecenoate	504	28.852	28.852	28.859	28.846	28.854	28.851	28.84	28.842	28.845	28.833	28.833	28.839	28.843	28.836	28.846	28.841	28.837	28.846	28.844	28.842
Octadecenyl hexadecanoate	506	28.989	28.989	28.999	28.985	28.994	28.991	28.981	28.985	28.981	28.971	28.968	28.978	28.981	28.974	28.984	28.98	28.975	28.978	28.978	28.977
