# Supplementary material for: GCalignR: An R package for aligning gas-chromatography data for ecological and evolutionary studies
Source: PLoS One. 2018 Jun 7;13(6):e0198311. doi: 10.1371/journal.pone.0198311 (PMC5991698; doi:10.1371/journal.pone.0198311)
Supplement: S1 Dataset — This is a compressed zip archive that includes all the raw data that were used to produce the results shown in the manuscript and in S3 File. (ZIP) [file pone.0198311.s006.zip › bfla.txt]

BFLA01	BFLA02	BFLA03	BFLA04	BFLA05	BFLA06	BFLA07	BFLA08	BFLA09	BFLA10	BFLA11
RT	Area	RA
15.664	4811591.6	5.52	15.632	1780689	5.31	15.665	4933540.8	8.38	15.664	4811591.6	5.39	15.669	5316856	10.27	15.657	3924098.5	7.82	15.668	5202620.2	8.9	15.655	3769254.6	9.37	15.63	1646968.4	4.43	15.666	4934373.5	10.5	15.649	3203383	4.88
16.356	8366307.6	9.59	16.298	2071191.1	6.18	16.309	2779186.5	4.72	16.356	8366307.6	9.38	16.317	3473492.6	6.71	16.335	5426009.4	10.81	16.344	6470731.9	11.07	16.302	2276740.7	5.66	16.33	4987082.1	13.42	16.321	3910053.6	8.32	16.319	3737324.6	5.69
16.597	171611.7	0.2	16.583	132572.7	0.4	16.587	225570.8	0.38	16.597	171611.7	0.19	16.588	174382.4	0.34	16.591	183148.4	0.36	16.594	171502.6	0.29	16.584	137749.5	0.34	16.589	98269.7	0.26	16.589	147001	0.31	16.588	179680.3	0.27
17.356	14585.4	0.02	16.903	198362	0.59	16.945	587301	1	16.938	441547.5	0.49	16.942	588349.7	1.14	16.927	438148.7	0.87	16.935	520348.1	0.89	16.91	263365.4	0.66	16.931	469038.8	1.26	16.943	661709.1	1.41	16.945	589223	0.9
17.498	16273.8	0.02	17.112	404369.3	1.21	17.174	1617552.6	2.75	17.178	1578425.9	1.77	17.161	1303916.5	2.52	17.151	1123568.2	2.24	17.143	860502.9	1.47	17.137	935523.2	2.33	17.145	1009559.6	2.72	17.162	1319780.1	2.81	17.161	1151952.6	1.75
17.656	64971.7	0.07	17.17	1025784.3	3.06	17.354	6636.8	0.01	17.356	14585.4	0.02	17.355	12306.3	0.02	17.354	3283	0.01	17.355	6734.4	0.01	17.352	6411.8	0.02	17.354	5773.1	0.02	17.355	6164.7	0.01	17.355	4516.8	0.01
18.141	128159.4	0.15	17.376	1217844.5	3.63	17.505	14220.1	0.02	17.498	16273.8	0.02	17.501	22301.4	0.04	17.499	34042.9	0.07	17.498	22524.8	0.04	17.496	12898.3	0.03	17.497	18443.9	0.05	17.499	20762.2	0.04	17.497	13481.2	0.02
18.196	789337.2	0.91	17.496	49801.6	0.15	17.655	80819.4	0.14	17.656	64971.7	0.07	17.655	91146.4	0.18	17.654	80836.6	0.16	17.656	74415.6	0.13	17.653	55322.2	0.14	17.653	34400.8	0.09	17.655	76921.9	0.16	17.655	36902.7	0.06
18.28	683253.9	0.78	17.655	82493.4	0.25	18.14	248825.7	0.42	18.141	128159.4	0.14	18.137	103705.9	0.2	18.136	82433.5	0.16	18.14	32829.4	0.06	18.134	71168.3	0.18	18.134	22636.1	0.06	18.134	41997.8	0.09	18.14	41693.9	0.06
18.402	1283648.4	1.47	18.132	7048.2	0.02	18.191	296958.7	0.5	18.196	789337.2	0.88	18.19	276433.9	0.53	18.188	229018.6	0.46	18.197	339851.1	0.58	18.186	195425.7	0.49	18.188	197805.3	0.53	18.187	165658.8	0.35	18.197	866624.6	1.32
18.462	1111879	1.28	18.213	283697.9	0.85	18.215	196263.6	0.33	18.28	683253.9	0.77	18.213	162239.4	0.31	18.212	167505	0.33	18.222	460484.6	0.79	18.212	173853.2	0.43	18.214	202248	0.54	18.212	135590.5	0.29	18.282	719406.8	1.1
18.95	7873413.2	9.03	18.265	124280	0.37	18.272	332440.3	0.56	18.402	1283648.4	1.44	18.272	303851	0.59	18.269	260158.1	0.52	18.278	525591.7	0.9	18.268	230754.8	0.57	18.269	257643.1	0.69	18.268	223058.5	0.47	18.398	948185.6	1.44
19.143	352240	0.4	18.373	98049.2	0.29	18.396	1230294.4	2.09	18.462	1111879	1.25	18.393	1001016	1.93	18.395	1222535	2.44	18.388	514879.7	0.88	18.385	637108.2	1.58	18.379	345924.7	0.93	18.385	623861.3	1.33	18.463	1217414.5	1.85
19.295	11929200.4	13.68	18.439	188398.7	0.56	18.45	571086.6	0.97	18.95	7873413.2	8.82	18.45	469277.3	0.91	18.447	402518.2	0.8	18.455	846513.8	1.45	18.444	363537.4	0.9	18.444	363038.3	0.98	18.444	336537.9	0.72	18.944	6058986.5	9.22
19.585	20019222	22.96	18.894	2328888.1	6.95	18.928	7209868.5	12.25	19.143	352240	0.39	18.926	5379003.8	10.39	18.929	6384947.7	12.72	18.933	5363263.2	9.17	18.921	5504901.7	13.69	18.919	4072297.9	10.96	18.919	4498382.9	9.57	19.139	328946.6	0.5
19.799	1038573.1	1.19	19.052	5491268.7	16.38	19.1	553864.9	0.94	19.295	11929200.4	13.37	19.09	449460.1	0.87	19.075	445466.4	0.89	19.111	351769.7	0.6	19.077	396459.4	0.99	19.073	287954.9	0.78	19.074	371165.4	0.79	19.294	11836558.3	18.02
20.002	5144407.3	5.9	19.251	4867951.5	14.52	19.252	5545078.1	9.42	19.585	20019222	22.44	19.254	5910784.8	11.41	19.241	4323656.2	8.62	19.276	8948253.1	15.3	19.242	4619578.2	11.49	19.251	5772589.8	15.54	19.241	4714978.7	10.03	19.583	19621993	29.87
20.166	3429716.1	3.93	19.5	6050193	18.05	19.517	8322400.8	14.14	19.799	1038573.1	1.16	19.521	9145176.5	17.66	19.5	6512549.5	12.98	19.554	14446304.3	24.7	19.505	7356891.4	18.3	19.524	9841662.6	26.49	19.506	7339454.9	15.62	19.776	811945.4	1.24
20.233	5935350.2	6.81	19.717	102338.9	0.31	19.805	1268400	2.15	20.002	5144407.3	5.77	19.786	1096368.4	2.12	19.783	1019483.6	2.03	19.774	870645.9	1.49	19.758	555148.9	1.38	19.728	233847.6	0.63	19.773	820410.2	1.75	19.965	1563255.1	2.38
20.775	123654.5	0.14	19.781	29930.7	0.09	19.989	4675614.9	7.94	20.166	3429716.1	3.84	19.968	2485862.9	4.8	19.963	2397438.3	4.78	19.956	1195196.3	2.04	19.96	2002558.7	4.98	19.947	928485.1	2.5	19.959	1889455.1	4.02	20.106	1794451.2	2.73
20.929	41761.6	0.05	19.936	497691.9	1.48	20.135	2290381	3.89	20.233	5935350.2	6.65	20.119	2240333.7	4.33	20.107	1823605.9	3.63	20.107	2034323.3	3.48	20.075	1199775	2.98	20.036	627101.7	1.69	20.102	1688692.2	3.59	20.201	3139199.7	4.78
20.976	81760	0.09	20.03	431298.7	1.29	20.213	4496388.3	7.64	20.775	123654.5	0.14	20.194	2804089.2	5.41	20.2	3627969.3	7.23	20.188	2257071	3.86	20.192	2923351.2	7.27	20.17	1374800	3.7	20.202	3880524	8.26	20.71	10128.2	0.02
21.412	335688.5	0.38	20.094	1131294.5	3.38	20.77	106686.1	0.18	20.929	41761.6	0.05	20.767	63952.4	0.12	20.766	70663	0.14	20.709	14116	0.02	20.705	11437.6	0.03	20.699	9177.9	0.02	20.709	12457.1	0.03	20.769	30254.3	0.05
21.61	2300339.9	2.64	20.165	1053789.6	3.14	20.925	30809.7	0.05	20.976	81760	0.09	20.922	28688.4	0.06	20.92	24362.2	0.05	20.767	25237.3	0.04	20.765	45721.3	0.11	20.762	22560.2	0.06	20.767	40033.2	0.09	20.924	38508.5	0.06
21.808	2053630.6	2.36	20.691	38458.6	0.11	20.973	49663.5	0.08	21.412	335688.5	0.38	20.972	30763.2	0.06	20.971	39050.3	0.08	20.923	33512.5	0.06	20.919	27146.2	0.07	20.916	16629.2	0.04	20.92	19224.2	0.04	20.973	38225.8	0.06
22.352	66749	0.08	20.73	39819	0.12	21.41	302396	0.51	21.61	2300339.9	2.58	21.408	246275	0.48	21.407	232804.6	0.46	20.972	27699.3	0.05	20.97	33692.3	0.08	20.969	16419.2	0.04	20.971	51342.1	0.11	21.408	178394.7	0.27
22.534	48926.3	0.06	20.918	78340.5	0.23	21.603	1821670.7	3.09	21.808	2053630.6	2.3	21.55	260879.9	0.5	21.55	360248.8	0.72	21.407	164687.8	0.28	21.403	142807.7	0.36	21.401	64625.5	0.17	21.406	197419.9	0.42	21.548	131733.9	0.2
23.056	216350.8	0.25	20.968	16690.4	0.05	21.798	1406985.8	2.39	22.352	66749	0.07	21.591	846666	1.63	21.592	916091.1	1.83	21.584	531263.5	0.91	21.587	803635.4	2	21.58	404661.8	1.09	21.591	1008881.8	2.15	21.587	582507.5	0.89
23.115	615341	0.71	21.401	35074.3	0.1	22.351	39306.4	0.07	22.534	48926.3	0.05	21.787	905003.3	1.75	21.79	1051654.8	2.1	21.784	731024.7	1.25	21.783	769638.7	1.91	21.777	472383	1.27	21.796	1411989.5	3	21.793	1119348.1	1.7
23.292	909900.6	1.04	21.58	405757.5	1.21	22.533	43041.4	0.07	23.056	216350.8	0.24	22.349	66382.2	0.13	22.349	57230.6	0.11	22.349	30417.9	0.05	22.347	27332.8	0.07	22.345	28012	0.08	22.349	64185.8	0.14	22.35	34111	0.05
23.827	2329071.3	2.67	21.777	506833.6	1.51	23.055	227393.9	0.39	23.115	615341	0.69	22.533	28560.2	0.06	22.532	32268.3	0.06	22.533	25290.1	0.04	22.531	20842.5	0.05	22.532	15156.7	0.04	22.532	45454.2	0.1	22.534	38109.7	0.06
24.464	100636.2	0.12	22.348	18642.6	0.06	23.113	554945.9	0.94	23.292	909900.6	1.02	23.054	211473.8	0.41	23.054	267515.8	0.53	23.052	59736.5	0.1	23.049	47364.6	0.12	23.049	23691.7	0.06	23.051	92494.6	0.2	23.054	103776.3	0.16
24.531	365204.9	0.42	22.53	15570.6	0.05	23.291	891056	1.51	23.827	2329071.3	2.61	23.11	418427.6	0.81	23.108	368309.5	0.73	23.106	203125.8	0.35	23.103	152613.5	0.38	23.104	162127	0.44	23.109	408909.7	0.87	23.109	299318.3	0.46
24.681	423391.6	0.49	23.05	16479	0.05	23.813	1468432.9	2.49	24.464	100636.2	0.11	23.285	632262.8	1.22	23.286	680615.6	1.36	23.156	43181	0.07	23.153	45941.6	0.11	23.157	43212.3	0.12	23.289	840578.2	1.79	23.291	820093.5	1.25
25.161	1439333.2	1.65	23.106	243799.2	0.73	24.465	135922.3	0.23	24.531	365204.9	0.41	23.814	1517543.5	2.93	23.819	1891517.1	3.77	23.283	475015	0.81	23.278	373097.6	0.93	23.277	320429	0.86	23.811	1333906.8	2.84	23.812	1237009.3	1.88
25.437	107442.1	0.12	23.156	33066.8	0.1	24.532	458067.8	0.78	24.681	423391.6	0.47	24.464	107778.9	0.21	24.463	138366.9	0.28	23.811	1269192.5	2.17	23.806	1111517.8	2.76	23.8	761227.8	2.05	24.463	66057.1	0.14	24.464	66587.5	0.1
25.674	160064.7	0.18	23.276	260366.8	0.78	24.678	320239.1	0.54	25.063	4363.4	0	24.53	329686.8	0.64	24.529	293339.3	0.58	24.463	39550.1	0.07	24.459	28035.3	0.07	24.461	14287.3	0.04	24.53	345559.8	0.74	24.53	257019.2	0.39
25.791	45680	0.05	23.792	427915.1	1.28	25.157	1430638.2	2.43	25.161	1439333.2	1.61	24.674	175692	0.34	24.676	268536.4	0.54	24.527	195680.6	0.33	24.524	121387.5	0.3	24.525	137600.6	0.37	24.676	266004.9	0.57	24.677	251451.3	0.38
25.852	171016	0.2	24.462	20067.8	0.06	25.435	129909.5	0.22	25.437	107442.1	0.12	25.057	11912.5	0.02	25.06	17110.9	0.03	24.674	141896.8	0.24	24.673	173843	0.43	24.672	104957.3	0.28	25.151	872766.7	1.86	25.15	735516.7	1.12
26.402	171400.7	0.2	24.527	236836.5	0.71	25.672	123870	0.21	25.674	160064.7	0.18	25.156	1155635.9	2.23	25.152	942976.4	1.88	25.154	996641.2	1.7	25.057	5415.7	0.01	25.144	562281.1	1.51	25.434	41878.3	0.09	25.436	68397.1	0.1
26.686	62918.2	0.07	24.67	90372.4	0.27	25.793	58563.3	0.1	25.791	45680	0.05	25.435	75428	0.15	25.435	131384.8	0.26	25.436	62102.5	0.11	25.147	757485.1	1.88	25.433	31588.5	0.09	25.671	96755.3	0.21	25.674	132354.6	0.2
26.913	69946.6	0.08	25.082	41214.8	0.12	25.852	184640.9	0.31	25.852	171016	0.19	25.672	129279.2	0.25	25.672	123596.8	0.25	25.673	112820.9	0.19	25.434	79474.7	0.2	25.671	62306.6	0.17	25.789	32169.5	0.07	25.794	35769.6	0.05
27.45	76836.2	0.09	25.141	579456.2	1.73	26.401	148114.5	0.25	26.402	171400.7	0.19	25.794	41435.8	0.08	25.792	50757.5	0.1	25.794	17701.3	0.03	25.671	78643.4	0.2	25.793	6269.7	0.02	25.851	162422.4	0.35	25.851	112576.6	0.17
27.574	441473	0.51	25.432	28595.8	0.09	26.685	76887.3	0.13	26.686	62918.2	0.07	25.849	99881.4	0.19	25.849	108587	0.22	25.851	75250	0.13	25.789	16444.4	0.04	25.849	56883.2	0.15	26.401	125320.7	0.27	26.402	93416.5	0.14
27.651	574409.7	0.66	25.67	48918.3	0.15	26.911	44761.2	0.08	26.913	69946.6	0.08	26.402	158896.1	0.31	26.401	158720.7	0.32	26.403	141595.8	0.24	25.849	72180.3	0.18	26.4	73437.9	0.2	26.685	29021.8	0.06	26.686	33234.5	0.05
28.991	308319.6	0.35	25.791	1492	0	27.448	41473.3	0.07	27.45	76836.2	0.09	26.685	50120.7	0.1	26.686	81210.3	0.16	26.687	47254.1	0.08	26.4	99823.6	0.25	26.685	22382	0.06	26.912	47223.6	0.1	26.914	58106.1	0.09
29.101	163362	0.19	25.849	54523	0.16	27.567	228990.2	0.39	27.574	441473	0.49	26.912	57760.9	0.11	26.912	46373.1	0.09	26.914	65674.6	0.11	26.685	55449.9	0.14	26.912	30974.5	0.08	27.453	30893.3	0.07	27.456	18852.3	0.03
29.458	67692.5	0.08	26.398	52463.6	0.16	27.644	358262.6	0.61	27.651	574409.7	0.64	27.45	42196.2	0.08	27.45	68511.5	0.14	27.453	46302.1	0.08	26.912	42702.6	0.11	27.453	17247.7	0.05	27.573	453536.8	0.97	27.574	450053.3	0.69
29.552	109922.3	0.13	26.684	17971.9	0.05	28.988	255331.3	0.43	28.991	308319.6	0.35	27.568	269296.9	0.52	27.567	211501.3	0.42	27.573	374750.7	0.64	27.45	38305.7	0.1	27.567	249468.9	0.67	27.65	515501.6	1.1	27.644	244029.7	0.37
31.47	52237.6	0.06	26.911	22039.6	0.07	29.1	136390.8	0.23	29.101	163362	0.18	27.647	457865.1	0.88	27.65	554558.9	1.11	27.649	432909.8	0.74	27.565	146554.6	0.36	27.643	311984.9	0.84	28.99	306838	0.65	28.992	300963	0.46
			27.451	6055.1	0.02	29.459	69742.5	0.12	29.458	67692.5	0.08	28.988	241745.7	0.47	28.992	334786.1	0.67	28.989	260274.1	0.45	27.646	441324.4	1.1	28.985	151481.6	0.41	29.1	139890	0.3	29.1	105883.5	0.16
			27.565	162820.6	0.49	29.553	151274.2	0.26	29.552	109922.3	0.12	29.099	141564.9	0.27	29.105	209766.8	0.42	29.103	156940.1	0.27	28.99	310599.5	0.77	29.098	76292	0.21	29.457	43276.3	0.09	29.461	73302.3	0.11
			27.639	203617.4	0.61	31.472	88036.2	0.15	31.47	52237.6	0.06	29.458	42828.8	0.08	29.461	59606.1	0.12	29.458	49576.8	0.08	29.102	182440	0.45	29.458	28007	0.08	29.55	59990.4	0.13	29.554	72128.4	0.11
			28.98	78912.2	0.24							29.552	91850.7	0.18	29.554	150192	0.3	29.552	67203.3	0.11	29.455	38079.9	0.09	29.549	35312.7	0.1	31.468	29655.1	0.06	31.471	47030.8	0.07
			29.098	46990.3	0.14							31.471	40894.4	0.08	31.475	129320.9	0.26	31.473	42806.5	0.07	29.553	119258.9	0.3	31.469	17135.6	0.05
			29.453	13679.3	0.04																31.473	98089.3	0.24
			29.546	18200.3	0.05
			31.465	8202.9	0.02
