# Supplementary material for: GCalignR: An R package for aligning gas-chromatography data for ecological and evolutionary studies
Source: PLoS One. 2018 Jun 7;13(6):e0198311. doi: 10.1371/journal.pone.0198311 (PMC5991698; doi:10.1371/journal.pone.0198311)
Supplement: S1 Dataset — This is a compressed zip archive that includes all the raw data that were used to produce the results shown in the manuscript and in S3 File. (ZIP) [file pone.0198311.s006.zip › earwig.txt]

Ad_001	Ad_002	Ad_003	Ad_004	Ad_005	Ad_006	Ad_007	Ad_008	Ad_009	Ad_010	Ad_011	Ad_012	Ad_013	Ad_014	Ad_015	Ad_016	Ad_017	Ad_018	Ad_019	Ad_020	Ad_021	Ad_022	Ad_023	Ad_024	Ad_025	Ad_026	Ad_027	Ad_028	Ad_029	Ad_030	Ad_031	Ad_032	Ad_033	Ad_034	Ad_035	Ad_036	Ad_037	Ad_038	Ad_039	Ad_040	Ad_041	Ad_042	Ad_043	Ad_044	Ad_045	Ad_046	Ad_047	Ad_048	Ad_049	Ad_050
CHC	RT	Response
99	11.867	2266250	99	11.867	1324743	99	11.868	1748473	99	11.867	2554006	99	11.867	2025059	99	11.867	1990901	99	11.867	1926044	99	11.868	2219632	99	11.867	1916607	99	11.867	2155107	99	11.868	1753007	99	11.867	1732197	99	11.868	1876099	99	11.867	2242600	99	11.867	2066118	99	11.867	1890906	99	11.867
6	16.176	29765	6	16.17	12836	6	16.176	15959	6	16.176	10893	6	16.182	23405	6	16.176	149024	6	16.17	14962	6	16.176	32343	6	16.17	13772	6	16.17	1000	6	16.176	46706	6	16.17	27937	6	16.176	10531	6	16.182	34247	6	16.176	107307	6	16.176	3439	6	16.176
10	19.18	66986	10	19.191	3041	10	19.18	16188	10	19.186	4541	10	19.186	10456	10	19.186	32474	10	19.18	12102	10	19.18	12564	10	19.18	1000	10	19.18	1000	10	19.192	44774	10	19.174	1000	10	19.203	1000	10	19.197	9916	10	19.203	2849428	10	19.197	6814	10	19.14
11	19.741	211956	11	19.741	322180	11	19.741	401972	11	19.741	118247	11	19.758	602896	11	19.746	999605	11	19.752	456525	11	19.741	374460	11	19.741	272218	11	19.735	46610	11	19.747	877298	11	19.747	870449	11	19.741	106659	11	19.752	224335	11	19.747	1565865	11	19.747	223552	11	19.735
12	20.582	1995887	12	20.559	58309	12	20.571	326266	12	20.565	100273	12	20.57	286686	12	20.576	739934	12	20.593	782860	12	20.565	281625	12	20.571	138449	12	20.559	85846	12	20.576	970610	12	20.565	388657	12	20.571	61355	12	20.576	60112	12	20.588	3225105	12	20.582	418709	12	20.559
13	21.606	628968	13	21.6	28667	13	21.612	110776	13	21.612	30595	13	21.629	98980	13	21.612	265031	13	21.612	151917	13	21.606	53827	13	21.606	41341	13	21.589	48473	13	21.623	321063	13	21.612	90331	13	21.618	7101	13	21.606	5401	13	21.623	1164407	13	21.612	94359	13	21.635
14	23.466	173515	14	23.46	5993	14	23.466	41884	14	23.472	17925	14	23.5	16634	14	23.477	156467	14	23.472	39059	14	23.466	25096	14	23.472	23537	14	23.454	12111	14	23.483	108138	14	23.46	51696	14	23.46	11325	14	23.466	6590	14	23.494	416528	14	23.477	42102	14	23.46
15	24.759	302163	15	24.73	6984	15	24.759	88996	15	24.748	40405	15	24.776	60666	15	24.77	200879	15	24.77	78254	15	24.736	40292	15	24.753	22001	15	24.747	44151	15	24.765	181381	15	24.753	45026	15	24.753	33423	15	24.77	69099	15	24.765	581427	15	24.765	65760	15	24.748
16	25.606	131531	16	25.617	501645	16	25.612	375227	16	25.6	200574	16	25.623	255924	16	25.623	1548102	16	25.612	126961	16	25.606	253353	16	25.617	513827	16	25.594	121966	16	25.606	305977	16	25.606	520431	16	25.612	145965	16	25.629	331305	16	25.617	612602	16	25.617	259765	16	25.606
17	26.642	9820201	17	26.55	2911299	17	26.573	7934399	17	26.544	3357725	17	26.573	4519899	17	26.59	23636384	17	26.63	4113405	17	26.55	5051718	17	26.561	6277927	17	26.538	3586629	17	26.596	13042370	17	26.567	8148064	17	26.533	3079485	17	26.567	3711439	17	26.59	20969795	17	26.584	8859977	17	26.55
18	27.345	3122473	18	27.322	561403	18	27.345	1376158	18	27.317	612017	18	27.351	675015	18	27.357	3811446	18	27.351	1219277	18	27.34	793907	18	27.334	1088017	18	27.334	1073273	18	27.345	2572329	18	27.345	1389767	18	27.328	499086	18	27.345	548888	18	27.363	5699197	18	27.357	1658884	18	27.34
19	27.54	4986512	19	27.54	1291815	19	27.529	2578689	19	27.529	1051713	19	27.534	1376198	19	27.545	7122904	19	27.534	1759341	19	27.54	1334936	19	27.534	1756807	19	27.534	2263697	19	27.54	3329722	19	27.534	1811457	19	27.546	703778	19	27.546	837688	19	27.551	7795931	19	27.54	2980021	19	27.534
20	28.959	247105	20	28.959	158229	20	28.948	286230	20	28.948	138832	20	28.965	121064	20	28.97	1248990	20	28.948	114232	20	28.936	151002	20	28.948	221095	20	28.942	125507	20	28.965	347511	20	28.953	299222	20	28.942	121818	20	28.953	148430	20	28.959	464412	20	28.97	215145	20	28.953
21	29.531	453509	21	29.583	204446	21	29.583	529088	21	29.852	199445	21	29.577	150596	21	29.594	1409400	21	29.583	197084	21	29.594	230087	21	29.588	287753	21	29.52	205440	21	29.606	530230	21	29.6	350111	21	29.531	156705	21	29.874	263370	21	29.84	992495	21	29.594	292780	21	29.617
22	31.07	1424693	22	31.013	2105216	22	31.076	3146166	22	31.076	2810098	22	31.082	1520465	22	31.116	27558214	22	31.076	660767	22	31.076	3553643	22	31.082	5058659	22	31.065	1319536	22	31.082	3381804	22	31.07	2702309	22	31.076	4136623	22	31.093	7094079	22	31.082	3516559	22	31.087	2107112	22	31.07
23	31.602	2286319	23	31.585	2708233	23	31.568	3046751	23	31.614	3103291	23	31.568	1398761	23	31.631	20905149	23	31.591	861912	23	31.603	4212407	23	31.614	4705597	23	31.551	2225764	23	31.608	3647770	23	31.568	2567063	23	31.608	4209870	23	31.614	6096407	23	31.614	5174751	23	31.585	2204152	23	31.562
24	32.844	360466	24	32.833	390219	24	32.879	426897	24	32.833	633941	24	32.844	253973	24	32.867	2281676	24	32.867	102709	24	32.839	748536	24	32.873	809915	24	32.77	330723	24	32.856	526504	24	32.844	459304	24	32.867	782683	24	32.873	947665	24	32.838	637819	24	32.867	290211	24	32.747
25	34.481	50457	25	34.412	110909	25	34.469	93638	25	34.475	177768	25	34.48	72616	25	34.492	1621501	25	34.469	21072	25	34.475	213014	25	34.475	249780	25	34.412	54487	25	34.475	94458	25	34.475	76626	25	34.481	343191	25	34.492	485171	25	34.464	99409	25	34.486	79194	25	34.469
26	34.916	64198	26	34.904	117347	26	34.916	69681	26	34.921	94114	26	34.927	36155	26	34.933	1826725	26	34.916	12188	26	34.916	169365	26	34.916	227304	26	34.904	49524	26	34.916	82715	26	34.904	67480	26	34.927	241065	26	34.938	399413	26	34.921	151434	26	34.933	47828	26	34.904
27	37.273	35781	27	37.29	11080	27	37.313	7881	27	37.302	44592	27	37.313	16771	27	37.301	94468	27	37.324	1904	27	37.296	64593	27	37.302	47860	27	37.29	37563	27	37.29	6601	27	37.33	9307	27	37.307	25131	27	37.307	36527	27	37.279	42071	27	37.319	10203	27	37.319
[truncated: 940 more columns]
